# Supplementary material for: Plastic‐Microbial BioRemediation DB: A Curated Database for Multi‐Omics Applications
Source: Environ Microbiol Rep. 2025 Sep 8;17(5):e70178. doi: 10.1111/1758-2229.70178 (PMC12417318; doi:10.1111/1758-2229.70178)
Supplement: Supplementary file 1 — Table S1: Bacterial amino acid sequences coding for enzymes involved in the degradation of plastic pollutants integrated in the plastic‐MBR database. Table S2: Bacterial enzymes involved in the degradation of polluting compounds thermoplastics, thermosets, elastomers and plasticizers. Table S3: Non‐homologous gene sequences integrated in the Plastic‐MBR database for 18 plastic pollutants. Table S4: Metagenomic datasets from soil and river samples known to be contaminated with plastics analysed in the study. Table S5: Calculation of the Functional Plastic Degradation Index (FPDI) for metagenomic datasets of soil samples contaminated with plastic pollutants. Table S6: Calculation of the Functional Plastic Degradation Index (FPDI) for metagenomic datasets of river samples contaminated with plastic pollutants. Table S7: Bacterial genera present in soil samples with the genetic potential to reduce the environmental bioavailability of PET, PEG and DiBP. Table S8: Bacterial genera present in river samples with the genetic potential to reduce the environmental bioavailability of PET, PEG and DiBP. Table S9: Reference genomes of the genera Flavobacterium, Hymenobacter, Mycolicibacterium, Nocardioides, Candidatus Pelagibacter, Pedobacter and Pseudomonas on which genomic analyses were performed. Table S10: Functional analysis on the reference genomes of the bacterial genera Mycolicibacterium, Hymenobacter, Nonomuraea and Streptacidophilus. Table S11: Blastp analysis on the reference genomes of the genera Mycolicibacterium, Hymenobacter, Flavobacterium and Nocardioides for the enzymatic. Table S12: Blastp analysis on the reference genomes of the genera Pseudomonas and Candidatus Pelagibacter for the enzymatic function potentially involved in PEG degradation genome. Table S13: Blastp analysis on the reference genomes of the genera Pseudomonas and Candidatus Pelagibacter for the enzymatic function potentially involved in DiBP degradation genome. [file EMI4-17-e70178-s001.xlsx]

## Sheet: S1
Supplementary table 1. Bacterial amino acid sequences coding for enzymes involved in the degradation of plastic pollutants integrated in the Plastic-MBR database.
Plastic-MBR CODE	Number of homologous sequences per enzyme function	Substrate
Plastic-MBR-1	1	Nylon
Plastic-MBR-2	41	Polybutylene Adipate Terephthalate (PBAT)
Plastic-MBR-3	3811	Polyethylene (PE)
Plastic-MBR-4	47	Polyethylene Glycol (PEG)
Plastic-MBR-5	3723	Diisononylphthalate (DiBP)
Plastic-MBR-6	87	Dibutylphthalate (DBP)
Plastic-MBR-7	2	Polybutylene Succinate (PBS)
Plastic-MBR-8	15145	Polyethylene Terephthalate (PET)
Plastic-MBR-9	1	Polyhydroxyalkanoates (PHA)
Plastic-MBR-10	9	Polyhydroxybutyrate (PHB)
Plastic-MBR-11	2147	Polyurethane (PU)
Plastic-MBR-12	2	Polyvinyl Alcohol (PVA)
Plastic-MBR-13	8	Butadiene
Plastic-MBR-14	1	Formaldehyde
Plastic-MBR-15	4	Phenol
Plastic-MBR-16	4	Polyhydroxybutyrate (PHB)
Plastic-MBR-17	3591	Formaldehyde
Plastic-MBR-18	1	Formaldehyde
Plastic-MBR-19	7262	Acrylonitrile
Plastic-MBR-20	4	Formaldehyde
Plastic-MBR-21	7715	Formaldehyde
Plastic-MBR-22	4	Butadiene; Isoprene
Plastic-MBR-23	3	Ethylene
Plastic-MBR-24	1	Caprolactam
Plastic-MBR-25	2	Formaldehyde
Plastic-MBR-26	8	Polyhydroxyalkanoates (PHA); Polyhydroxybutyrate (PHB)
Plastic-MBR-27	2169	Formaldehyde
Plastic-MBR-28	3767	Ethylene
Plastic-MBR-29	4	Phenol
Plastic-MBR-30	1	Formaldehyde
Plastic-MBR-31	2	Phthalates
Plastic-MBR-32	1	Phthalates
Plastic-MBR-33	1	Formaldehyde
Plastic-MBR-34	1052	Epichlorohydrin
Plastic-MBR-35	8	Ethylene
Plastic-MBR-36	2	Formaldehyde
Plastic-MBR-37	1	Formaldehyde
Plastic-MBR-38	2	Ethylene; Polyethylene (PE); Polyvinyl Alcohol (PVA)
Plastic-MBR-39	1	Formaldehyde
Plastic-MBR-40	1	Formaldehyde
Plastic-MBR-41	1693	Dibutylphthalate (DBP); Dioctylphthalate
Plastic-MBR-42	2	Ethylene
Plastic-MBR-43	1	Styrene
Plastic-MBR-44	936	Phenol
Plastic-MBR-45	4761	Ethylene
Plastic-MBR-46	2	Formaldehyde
Plastic-MBR-47	1992	Formaldehyde
Plastic-MBR-48	1205	Ethylene
Plastic-MBR-49	4	Butadiene
Plastic-MBR-50	2506	Butadiene
Plastic-MBR-51	2	Formaldehyde
Plastic-MBR-52	580	Formaldehyde
Plastic-MBR-53	2	Ethylene
Plastic-MBR-54	3609	Formaldehyde
Plastic-MBR-55	4	Formaldehyde
Plastic-MBR-56	1	Melamine
Plastic-MBR-57	1	Phthalates
Plastic-MBR-58	1	Formaldehyde
Plastic-MBR-59	2	Formaldehyde
Plastic-MBR-60	1	Ethylene
Plastic-MBR-61	1272	Formaldehyde
Plastic-MBR-62	6	Phthalates
Plastic-MBR-63	12	Ethylene
Plastic-MBR-64	6	Butadiene
Plastic-MBR-65	409	Formaldehyde
Plastic-MBR-66	14	Formaldehyde
Plastic-MBR-67	1	Formaldehyde
Plastic-MBR-68	1	Formaldehyde
Plastic-MBR-69	1	Formaldehyde
Plastic-MBR-70	1	Formaldehyde
Plastic-MBR-71	1	Formaldehyde
Plastic-MBR-72	1	Phenol
Plastic-MBR-73	1	Formaldehyde
Plastic-MBR-74	8957	Ethylene
Plastic-MBR-75	2	Styrene
Plastic-MBR-76	3	Formaldehyde
Plastic-MBR-77	1	Formaldehyde
Plastic-MBR-78	1	Formaldehyde
Plastic-MBR-79	1	Formaldehyde
Plastic-MBR-80	1	Formaldehyde
Plastic-MBR-81	1	Formaldehyde
Plastic-MBR-82	1	Formaldehyde
Plastic-MBR-83	1	Formaldehyde
Plastic-MBR-84	1	Formaldehyde
Plastic-MBR-85	97	Formaldehyde
Plastic-MBR-86	97	Formaldehyde
Plastic-MBR-87	4295	Formaldehyde
Plastic-MBR-88	1	Ethylene
Plastic-MBR-89	6	Formaldehyde
Plastic-MBR-90	2	Formaldehyde
Plastic-MBR-91	869	Styrene
Plastic-MBR-92	4	Formaldehyde
Plastic-MBR-93	2127	Formaldehyde
Plastic-MBR-94	10	Formaldehyde
Plastic-MBR-95	720	Ethylene; Polyethylene Terephthalate (PET)
Plastic-MBR-96	2	Ethylene
Plastic-MBR-97	2	Formaldehyde
Plastic-MBR-98	3	Formaldehyde
Plastic-MBR-99	3	Isoprene
Plastic-MBR-100	1432	Formaldehyde
Plastic-MBR-101	2	Ethylene
Plastic-MBR-102	6	Phenol
Plastic-MBR-103	2	Polyhydroxybutyrate (PHB)
Plastic-MBR-104	1	Polyhydroxybutyrate (PHB)
Plastic-MBR-105	1	Polyhydroxybutyrate (PHB)
Plastic-MBR-106	1	Polyhydroxybutyrate (PHB)
Plastic-MBR-107	2	Formaldehyde
Plastic-MBR-108	3	Formaldehyde
Plastic-MBR-109	1	Formaldehyde
Plastic-MBR-110	1	Formaldehyde
Plastic-MBR-111	1	Formaldehyde; Phenol
Plastic-MBR-112	1	Formaldehyde
Plastic-MBR-113	1	Formaldehyde
Plastic-MBR-114	1430	Formaldehyde
Plastic-MBR-115	1430	Formaldehyde
Plastic-MBR-116	1430	Formaldehyde
Plastic-MBR-117	6	Phenol
Plastic-MBR-118	1072	Formaldehyde
Plastic-MBR-119	2	Formaldehyde
Plastic-MBR-120	1072	Formaldehyde
Plastic-MBR-121	1072	Formaldehyde
Plastic-MBR-122	5	Formaldehyde
Plastic-MBR-123	1	Formaldehyde
Plastic-MBR-124	4206	Formaldehyde
Plastic-MBR-125	4	Formaldehyde
Plastic-MBR-126	2	Formaldehyde
Plastic-MBR-127	4749	Formaldehyde
Plastic-MBR-128	6083	Formaldehyde
Plastic-MBR-129	5	Formaldehyde
Plastic-MBR-130	4	Formaldehyde
Plastic-MBR-131	3	Formaldehyde
Plastic-MBR-132	4818	Formaldehyde
Plastic-MBR-133	4	Formaldehyde
Plastic-MBR-134	3	Formaldehyde
Plastic-MBR-135	6	Formaldehyde
Plastic-MBR-136	1172	Formaldehyde
Plastic-MBR-137	2	Formaldehyde
Plastic-MBR-138	2	Formaldehyde
Plastic-MBR-139	782	Formaldehyde
Plastic-MBR-140	1	Phenol
Plastic-MBR-141	1	Phenol
Plastic-MBR-142	1	Phenol
Plastic-MBR-143	1	Phenol
Plastic-MBR-144	4	Formaldehyde
Plastic-MBR-145	1	Formaldehyde
Plastic-MBR-146	1	Phenol
Plastic-MBR-147	1	Phenol
Plastic-MBR-148	1	Phenol
Plastic-MBR-149	1	Formaldehyde
Plastic-MBR-150	2	Formaldehyde
Plastic-MBR-151	2	Formaldehyde
Plastic-MBR-152	2	Formaldehyde
Plastic-MBR-153	2	Formaldehyde
Plastic-MBR-154	2	Formaldehyde
Plastic-MBR-155	2	Formaldehyde
Plastic-MBR-156	2	Formaldehyde
Plastic-MBR-157	2	Formaldehyde
Plastic-MBR-158	3	Bisphenol A (BPA)
Plastic-MBR-159	2	Formaldehyde
Plastic-MBR-160	2	Formaldehyde
Plastic-MBR-161	6	Ethylene
Plastic-MBR-162	2	Ethylene; Vinyl chloride
Plastic-MBR-163	2	Ethylene; Vinyl chloride
Plastic-MBR-164	1	Ethylene; Vinyl chloride
Plastic-MBR-165	1	Formaldehyde
Plastic-MBR-166	1	Ethylene
Plastic-MBR-167	2	Ethylene
Plastic-MBR-168	7	Formaldehyde
Plastic-MBR-169	3	Formaldehyde
Plastic-MBR-170	3	Formaldehyde
Plastic-MBR-171	7	Formaldehyde
Plastic-MBR-172	3	Formaldehyde
Plastic-MBR-173	2	Isocyanates
Plastic-MBR-174	1	Formaldehyde
Plastic-MBR-175	1	Formaldehyde
Plastic-MBR-176	1	Formaldehyde
Plastic-MBR-177	1	Formaldehyde
Plastic-MBR-178	2	Isocyanates
Plastic-MBR-179	1	Formaldehyde
Plastic-MBR-180	1	Formaldehyde
Plastic-MBR-181	1	Formaldehyde
Plastic-MBR-182	1	Formaldehyde
Plastic-MBR-183	1	Formaldehyde
Plastic-MBR-184	1	Formaldehyde
Plastic-MBR-185	2	Formaldehyde
Plastic-MBR-186	2	Phenol
Plastic-MBR-187	1	Phenol
Plastic-MBR-188	1	Formaldehyde

## Sheet: S2
Supplementary table 2. Bacterial enzymes involved in the degradation of polluting compounds thermoplastics, thermosets, elastomers and plasticizers.
Plastic-MBR CODE	Substrate	Subclass of pollutant	Pollutant class	EC number	Description
Plastic-MBR-13	Butadiene	Elastomers	Plastic	Missing EC number	3,4-dihydroxybenzoate + O2 = 3-carboxy-cis,cis-muconate + 2 H(+)
Plastic-MBR-22	Butadiene	Elastomers	Plastic	Missing EC number	dimethylallyl diphosphate = isoprene + diphosphate
Plastic-MBR-49	Butadiene	Elastomers	Plastic	Missing EC number	2-(carboxymethyl)-5-oxo-2,5-dihydro-2-furoate = 3-carboxy-cis,cis-muconate + H(+)
Plastic-MBR-50	Butadiene	Elastomers	Plastic	1.13.11.1	catechol + O2 = cis,cis-muconate + 2 H(+)
Plastic-MBR-64	Butadiene	Elastomers	Plastic	Missing EC number	(S)-muconolactone = cis,cis-muconate + H(+)
Plastic-MBR-22	Isoprene	Elastomers	Plastic	Missing EC number	dimethylallyl diphosphate = isoprene + diphosphate
Plastic-MBR-99	Isoprene	Elastomers	Plastic	Missing EC number	menaquinone-9 + AH2 = beta-dihydromenaquinone-9 + A
Plastic-MBR-6	Dibutylphthalate (DBP)	Plasticizer	Plastic	Missing EC number
Plastic-MBR-41	Dibutylphthalate (DBP)	Plasticizer	Plastic	3.1.1.1	a carboxylic ester + H2O = an alcohol + a carboxylate + H(+)
Plastic-MBR-5	Diisononylphthalate (DiBP)	Plasticizer	Plastic	Missing EC number
Plastic-MBR-41	Dioctylphthalate	Plasticizer	Plastic	3.1.1.1	a carboxylic ester + H2O = an alcohol + a carboxylate + H(+)
Plastic-MBR-31	Phthalates	Plasticizer	Plastic	Missing EC number	phthalate + NADH + O2 + H(+) = cis-4,5-dihydroxycyclohexa-2,6-diene-1,2-dicarboxylate + NAD(+)
Plastic-MBR-32	Phthalates	Plasticizer	Plastic	Missing EC number	a phtalamide + H2O = phthalate + a primary amine
Plastic-MBR-57	Phthalates	Plasticizer	Plastic	Missing EC number	2-formylbenzoate + NAD(+) + H2O = phthalate + NADH + 2 H(+)
Plastic-MBR-62	Phthalates	Plasticizer	Plastic	Missing EC number	Reactive Blue 5 + 2 H2O2 = 2,2'-disulfonyl azobenzene + 3-[(4-amino-6-chloro-1,3,5-triazin-2-yl)amino]benzenesulfonate + phthalate + 2 H2O + 2 H(+)
Plastic-MBR-19	Acrylonitrile	Thermoplastics	Plastic	4.2.1.84	an aliphatic primary amide = an aliphatic nitrile + H2O
Plastic-MBR-158	Bisphenol A (BPA)	Thermoplastics	Plastic	Missing EC number	bisphenol A + 3'-phosphoadenylyl sulfate = bisphenyl A sulfate + adenosine 3',5'-bisphosphate + H(+)
Plastic-MBR-24	Caprolactam	Thermoplastics	Plastic	Missing EC number	L-2-aminohexano-6-lactam = D-2-aminohexano-6-lactam
Plastic-MBR-23	Ethylene	Thermoplastics	Plastic	Missing EC number	(6E,10E)-geranyllinalool + reduced [NADPH--hemoprotein reductase] + O2 = (3E,7E)-4,8,12-trimethyltrideca 1,3,7,11-tetraene + but-3-en-2-one + oxidized [NADPH--hemoprotein reductase] + 2 H2O + H(+)
Plastic-MBR-28	Ethylene	Thermoplastics	Plastic	3.5.99.7	1-aminocyclopropane-1-carboxylate + H2O = 2-oxobutanoate + NH4(+)
Plastic-MBR-35	Ethylene	Thermoplastics	Plastic	Missing EC number	1,1,1-trichloro-2,2-bis(4-chlorophenyl)ethane = 1,1-dichloro-2,2-bis(4-chlorophenyl)ethylene + chloride + H(+)
Plastic-MBR-38	Ethylene	Thermoplastics	Plastic	Missing EC number	a polyvinyl alcohol + 2n Fe(III)-[cytochrome c] = an oxidized polyvinyl alcohol + 2n Fe(II)-[cytochrome c] + 2n H(+)
Plastic-MBR-42	Ethylene	Thermoplastics	Plastic	Missing EC number	1,2-bis(4-hydroxy-3-methoxyphenyl)ethylene + O2 = 2 vanillin
Plastic-MBR-45	Ethylene	Thermoplastics	Plastic	4.4.1.14	S-adenosyl-L-methionine = 1-aminocyclopropane-1-carboxylate + S-methyl-5'-thioadenosine + H(+)
Plastic-MBR-48	Ethylene	Thermoplastics	Plastic	1.14.17.4	1-aminocyclopropane-1-carboxylate + L-ascorbate + O2 = ethene + L-dehydroascorbate + hydrogen cyanide + CO2 + 2 H2O
Plastic-MBR-53	Ethylene	Thermoplastics	Plastic	Missing EC number	1,2-dichloroethane + H2O = 2-chloroethanol + chloride + H(+)
Plastic-MBR-60	Ethylene	Thermoplastics	Plastic	Missing EC number	ethylene glycol + NAD(+) = glycolaldehyde + NADH + H(+)
Plastic-MBR-63	Ethylene	Thermoplastics	Plastic	Missing EC number	Zn(2+)(out) => Zn(2+)(in)
Plastic-MBR-74	Ethylene	Thermoplastics	Plastic	1.13.12.19	2-oxoglutarate + O2 + 2 H(+) = ethene + 3 CO2 + H2O
Plastic-MBR-88	Ethylene	Thermoplastics	Plastic	Missing EC number	(2,5-ethylene furandicarboxylate)(n) + 2 H2O = (2,5-ethylene furandicarboxylate)(n-1) + 2,5-dicarboxyfuran + ethylene glycol + 2 H(+)
Plastic-MBR-95	Ethylene	Thermoplastics	Plastic	3.1.1.101	(ethylene terephthalate)(n) + H2O = (ethylene terephthalate)(n-1) + 4-[(2-hydroxyethoxy)carbonyl]benzoate + H(+)
Plastic-MBR-96	Ethylene	Thermoplastics	Plastic	Missing EC number	4-[(2-hydroxyethoxy)carbonyl]benzoate + H2O = terephthalate + ethylene glycol + H(+)
Plastic-MBR-101	Ethylene	Thermoplastics	Plastic	Missing EC number	(3S,6E)-nerolidol + reduced [NADPH--hemoprotein reductase] + O2 = (3E)-4,8-dimethylnona-1,3,7-triene + but-3-en-2-one + oxidized [NADPH--hemoprotein reductase] + 2 H2O + H(+)
Plastic-MBR-161	Ethylene	Thermoplastics	Plastic	Missing EC number	trichloroethene + AH2 = (Z)-1,2-dichloroethene + chloride + A + H(+)
Plastic-MBR-162	Ethylene	Thermoplastics	Plastic	Missing EC number	(Z)-1,2-dichloroethene + AH2 = chloroethene + chloride + A + H(+)
Plastic-MBR-163	Ethylene	Thermoplastics	Plastic	Missing EC number	1,1-dichloroethene + AH2 = chloroethene + chloride + A + H(+)
Plastic-MBR-164	Ethylene	Thermoplastics	Plastic	Missing EC number	chloroethene + AH2 = ethene + chloride + A + H(+)
Plastic-MBR-166	Ethylene	Thermoplastics	Plastic	Missing EC number	a (Z)-N-(sulfonatooxy)alkenimidothioate = an epithionitrile + sulfate
Plastic-MBR-167	Ethylene	Thermoplastics	Plastic	Missing EC number	(Z)-N-(sulfonatooxy)prop-2-enimidothioate = 2-(thiiran-2-yl)acetonitrile + sulfate
Plastic-MBR-1	Nylon	Thermoplastics	Plastic	Missing EC number
Plastic-MBR-2	Polybutylene Adipate Terephthalate (PBAT)	Thermoplastics	Plastic	Missing EC number
Plastic-MBR-7	Polybutylene Succinate (PBS)	Thermoplastics	Plastic	Missing EC number
Plastic-MBR-3	Polyethylene (PE)	Thermoplastics	Plastic	Missing EC number
Plastic-MBR-38	Polyethylene (PE)	Thermoplastics	Plastic	Missing EC number	a polyvinyl alcohol + 2n Fe(III)-[cytochrome c] = an oxidized polyvinyl alcohol + 2n Fe(II)-[cytochrome c] + 2n H(+)
Plastic-MBR-4	Polyethylene Glycol (PEG)	Thermoplastics	Plastic	Missing EC number
Plastic-MBR-8	Polyethylene Terephthalate (PET)	Thermoplastics	Plastic	Missing EC number
Plastic-MBR-95	Polyethylene Terephthalate (PET)	Thermoplastics	Plastic	3.1.1.101	(ethylene terephthalate)(n) + H2O = (ethylene terephthalate)(n-1) + 4-[(2-hydroxyethoxy)carbonyl]benzoate + H(+)
Plastic-MBR-9	Polyhydroxyalkanoates (PHA)	Thermoplastics	Plastic	Missing EC number
Plastic-MBR-26	Polyhydroxyalkanoates (PHA)	Thermoplastics	Plastic	Missing EC number	(3R)-3-hydroxybutanoyl-CoA + [(3R)-hydroxybutanoate](n) = [(3R)-hydroxybutanoate](n+1) + CoA
Plastic-MBR-10	Polyhydroxybutyrate (PHB)	Thermoplastics	Plastic	Missing EC number
Plastic-MBR-16	Polyhydroxybutyrate (PHB)	Thermoplastics	Plastic	Missing EC number	[(3R)-hydroxybutanoate](n) + H2O = [(3R)-hydroxybutanoate](n-1) + (R)-3-hydroxybutanoate + H(+)
Plastic-MBR-26	Polyhydroxybutyrate (PHB)	Thermoplastics	Plastic	Missing EC number	(3R)-3-hydroxybutanoyl-CoA + [(3R)-hydroxybutanoate](n) = [(3R)-hydroxybutanoate](n+1) + CoA
Plastic-MBR-103	Polyhydroxybutyrate (PHB)	Thermoplastics	Plastic	Missing EC number	[(3R)-hydroxybutanoate](n) + H2O = [(3R)-hydroxybutanoate](n-2) + (3R)-hydroxybutanoate dimer + H(+)
Plastic-MBR-104	Polyhydroxybutyrate (PHB)	Thermoplastics	Plastic	Missing EC number	[(3R)-hydroxybutanoate](n) + H2O = [(3R)-hydroxybutanoate](n-3) + (3R)-hydroxybutanoate trimer + H(+)
Plastic-MBR-105	Polyhydroxybutyrate (PHB)	Thermoplastics	Plastic	Missing EC number	[(3R)-hydroxybutanoate](n) + H2O = [(3R)-hydroxybutanoate](n-4) + (3R)-hydroxybutanoate tetramer + H(+)
Plastic-MBR-106	Polyhydroxybutyrate (PHB)	Thermoplastics	Plastic	Missing EC number	[(3R)-hydroxybutanoate](n) + H2O = [(3R)-hydroxybutanoate](n-5) + (3R)-hydroxybutanoate pentamer + H(+)
Plastic-MBR-12	Polyvinyl Alcohol (PVA)	Thermoplastics	Plastic	Missing EC number
Plastic-MBR-38	Polyvinyl Alcohol (PVA)	Thermoplastics	Plastic	Missing EC number	a polyvinyl alcohol + 2n Fe(III)-[cytochrome c] = an oxidized polyvinyl alcohol + 2n Fe(II)-[cytochrome c] + 2n H(+)
Plastic-MBR-43	Styrene	Thermoplastics	Plastic	Missing EC number	styrene oxide = 2-phenylacetaldehyde
Plastic-MBR-75	Styrene	Thermoplastics	Plastic	Missing EC number	styrene + FADH2 + O2 = (S)-styrene oxide + FAD + H2O + H(+)
Plastic-MBR-91	Styrene	Thermoplastics	Plastic	4.1.1.102	(E)-cinnamate + H(+) = styrene + CO2
Plastic-MBR-162	Vinyl chloride	Thermoplastics	Plastic	Missing EC number	(Z)-1,2-dichloroethene + AH2 = chloroethene + chloride + A + H(+)
Plastic-MBR-163	Vinyl chloride	Thermoplastics	Plastic	Missing EC number	1,1-dichloroethene + AH2 = chloroethene + chloride + A + H(+)
Plastic-MBR-164	Vinyl chloride	Thermoplastics	Plastic	Missing EC number	chloroethene + AH2 = ethene + chloride + A + H(+)
Plastic-MBR-34	Epichlorohydrin	Thermosets	Plastic	3.3.2.10	an epoxide + H2O = an ethanediol
Plastic-MBR-14	Formaldehyde	Thermosets	Plastic	Missing EC number	dimethylamine + oxidized [electron-transfer flavoprotein] + H2O + H(+) = methylamine + reduced [electron-transfer flavoprotein] + formaldehyde
Plastic-MBR-17	Formaldehyde	Thermosets	Plastic	1.8.3.4	methanethiol + O2 + H2O = hydrogen sulfide + formaldehyde + H2O2 + H(+)
Plastic-MBR-18	Formaldehyde	Thermosets	Plastic	Missing EC number	trimethylamine + oxidized [electron-transfer flavoprotein] + H2O + H(+) = dimethylamine + reduced [electron-transfer flavoprotein] + formaldehyde
Plastic-MBR-20	Formaldehyde	Thermosets	Plastic	Missing EC number	vanillate + NADH + O2 + H(+) = 3,4-dihydroxybenzoate + formaldehyde + NAD(+) + H2O
Plastic-MBR-21	Formaldehyde	Thermosets	Plastic	1.5.3.1	sarcosine + O2 + H2O = formaldehyde + glycine + H2O2
Plastic-MBR-25	Formaldehyde	Thermosets	Plastic	Missing EC number	dichloromethane + H2O = formaldehyde + 2 chloride + 2 H(+)
Plastic-MBR-27	Formaldehyde	Thermosets	Plastic	1.2.1.46	formaldehyde + NAD(+) + H2O = formate + NADH + 2 H(+)
Plastic-MBR-30	Formaldehyde	Thermosets	Plastic	Missing EC number	N,N-dimethylglycine + O2 + H2O = sarcosine + formaldehyde + H2O2
Plastic-MBR-33	Formaldehyde	Thermosets	Plastic	Missing EC number	4-methoxybenzoate + AH2 + O2 = 4-hydroxybenzoate + formaldehyde + A + H2O
Plastic-MBR-36	Formaldehyde	Thermosets	Plastic	Missing EC number	2 formaldehyde + H2O = methanol + formate + H(+)
Plastic-MBR-37	Formaldehyde	Thermosets	Plastic	Missing EC number	methanol + NAD(+) = formaldehyde + NADH + H(+)
Plastic-MBR-39	Formaldehyde	Thermosets	Plastic	Missing EC number	trimethylamine N-oxide + H(+) = dimethylamine + formaldehyde
Plastic-MBR-40	Formaldehyde	Thermosets	Plastic	Missing EC number
Plastic-MBR-46	Formaldehyde	Thermosets	Plastic	Missing EC number	N(6),N(6)-dimethyl-L-lysyl(36)-[histone H3] + 2-oxoglutarate + O2 = N(6)-methyl-L-lysyl(36)-[histone H3] + formaldehyde + succinate + CO2
Plastic-MBR-47	Formaldehyde	Thermosets	Plastic	4.4.1.22	S-(hydroxymethyl)glutathione = glutathione + formaldehyde
Plastic-MBR-51	Formaldehyde	Thermosets	Plastic	Missing EC number	D-xylulose 5-phosphate + formaldehyde = dihydroxyacetone + D-glyceraldehyde 3-phosphate
Plastic-MBR-52	Formaldehyde	Thermosets	Plastic	4.2.1.147	5,6,7,8-tetrahydromethanopterin + formaldehyde = 5,10-methylenetetrahydromethanopterin + H2O
Plastic-MBR-54	Formaldehyde	Thermosets	Plastic	4.1.2.43	D-ribulose 5-phosphate + formaldehyde = D-arabino-hex-3-ulose 6-phosphate
Plastic-MBR-55	Formaldehyde	Thermosets	Plastic	Missing EC number	methanesulfonate + NADH + O2 = sulfite + formaldehyde + NAD(+) + H2O
Plastic-MBR-58	Formaldehyde	Thermosets	Plastic	Missing EC number	codeine + 2-oxoglutarate + O2 = morphine + formaldehyde + succinate + CO2
Plastic-MBR-59	Formaldehyde	Thermosets	Plastic	Missing EC number	thebaine + 2-oxoglutarate + O2 = neopinone + formaldehyde + succinate + CO2
Plastic-MBR-61	Formaldehyde	Thermosets	Plastic	Missing EC number	N(alpha)-methyl-L-tryptophan + O2 + H2O = L-tryptophan + formaldehyde + H2O2
Plastic-MBR-65	Formaldehyde	Thermosets	Plastic	1.4.9.1	2 oxidized [amicyanin] + methylamine + H2O = 2 reduced [amicyanin] + formaldehyde + NH4(+) + 2 H(+)
Plastic-MBR-66	Formaldehyde	Thermosets	Plastic	Missing EC number	a methylated nucleobase within DNA + 2-oxoglutarate + O2 = a nucleobase within DNA + formaldehyde + succinate + CO2
Plastic-MBR-67	Formaldehyde	Thermosets	Plastic	Missing EC number	7-methylxanthine + NADPH + O2 + H(+) = xanthine + formaldehyde + NADP(+) + H2O
Plastic-MBR-68	Formaldehyde	Thermosets	Plastic	Missing EC number	7-methylxanthine + NADH + O2 + H(+) = xanthine + formaldehyde + NAD(+) + H2O
Plastic-MBR-69	Formaldehyde	Thermosets	Plastic	Missing EC number	1,7-dimethylxanthine + NADH + O2 + H(+) = 7-methylxanthine + formaldehyde + NAD(+) + H2O
Plastic-MBR-70	Formaldehyde	Thermosets	Plastic	Missing EC number	theobromine + NADH + O2 + H(+) = 7-methylxanthine + formaldehyde + NAD(+) + H2O
Plastic-MBR-71	Formaldehyde	Thermosets	Plastic	Missing EC number	3-methylxanthine + NADH + O2 + H(+) = xanthine + formaldehyde + NAD(+) + H2O
Plastic-MBR-73	Formaldehyde	Thermosets	Plastic	Missing EC number	dimethyl sulfide + NADH + O2 + H(+) = methanethiol + formaldehyde + NAD(+) + H2O
Plastic-MBR-76	Formaldehyde	Thermosets	Plastic	Missing EC number	methanol + A = formaldehyde + AH2
Plastic-MBR-77	Formaldehyde	Thermosets	Plastic	Missing EC number	4-(methylamino)butanoate + O2 + H2O = 4-aminobutanoate + formaldehyde + H2O2
Plastic-MBR-78	Formaldehyde	Thermosets	Plastic	Missing EC number	caffeine + NADH + O2 + H(+) = theobromine + formaldehyde + NAD(+) + H2O
Plastic-MBR-79	Formaldehyde	Thermosets	Plastic	Missing EC number	caffeine + NADPH + O2 + H(+) = theobromine + formaldehyde + NADP(+) + H2O
Plastic-MBR-80	Formaldehyde	Thermosets	Plastic	Missing EC number	theophylline + NADPH + O2 + H(+) = 3-methylxanthine + formaldehyde + NADP(+) + H2O
Plastic-MBR-81	Formaldehyde	Thermosets	Plastic	Missing EC number	theophylline + NADH + O2 + H(+) = 3-methylxanthine + formaldehyde + NAD(+) + H2O
Plastic-MBR-82	Formaldehyde	Thermosets	Plastic	Missing EC number	1,7-dimethylxanthine + NADPH + O2 + H(+) = 7-methylxanthine + formaldehyde + NADP(+) + H2O
Plastic-MBR-83	Formaldehyde	Thermosets	Plastic	Missing EC number	theobromine + NADPH + O2 + H(+) = 7-methylxanthine + formaldehyde + NADP(+) + H2O
Plastic-MBR-84	Formaldehyde	Thermosets	Plastic	Missing EC number	3-methylxanthine + NADPH + O2 + H(+) = xanthine + formaldehyde + NADP(+) + H2O
Plastic-MBR-85	Formaldehyde	Thermosets	Plastic	1.14.99.48	heme b + 5 AH2 + 4 O2 + 2 H(+) = delta-staphylobilin + Fe(2+) + formaldehyde + 5 A + 4 H2O
Plastic-MBR-86	Formaldehyde	Thermosets	Plastic	1.14.99.48	heme b + 5 AH2 + 4 O2 + 2 H(+) = beta-staphylobilin + Fe(2+) + formaldehyde + 5 A + 4 H2O
Plastic-MBR-87	Formaldehyde	Thermosets	Plastic	1.14.11.27	N(6),N(6)-dimethyl-L-lysyl(36)-[histone H3] + 2 2-oxoglutarate + 2 O2 = L-lysyl(36)-[histone H3] + 2 formaldehyde + 2 succinate + 2 CO2
Plastic-MBR-89	Formaldehyde	Thermosets	Plastic	Missing EC number	glycine betaine + NADH + O2 + H(+) = N,N-dimethylglycine + formaldehyde + NAD(+) + H2O
Plastic-MBR-90	Formaldehyde	Thermosets	Plastic	Missing EC number	D-ribulose 5-phosphate + L-tyrosine = (2S)-3-(4-hydroxyphenyl)-2-isocyanopropanoate + hydroxyacetone + formaldehyde + phosphate + H2O + H(+)
Plastic-MBR-92	Formaldehyde	Thermosets	Plastic	Missing EC number	an N(1)-methyladenosine in mRNA + 2-oxoglutarate + O2 = an adenosine in mRNA + formaldehyde + succinate + CO2
Plastic-MBR-93	Formaldehyde	Thermosets	Plastic	1.14.11.53	an N(6)-methyladenosine in mRNA + 2-oxoglutarate + O2 = an adenosine in mRNA + formaldehyde + succinate + CO2
Plastic-MBR-94	Formaldehyde	Thermosets	Plastic	Missing EC number	an N(6)-methyl-2'-deoxyadenosine in DNA + 2-oxoglutarate + O2 = a 2'-deoxyadenosine in DNA + formaldehyde + succinate + CO2
Plastic-MBR-97	Formaldehyde	Thermosets	Plastic	Missing EC number	dimethyl sulfone + FMNH2 + O2 = methanesulfinate + FMN + formaldehyde + H2O + 2 H(+)
Plastic-MBR-98	Formaldehyde	Thermosets	Plastic	Missing EC number	2 Fe(III)-[cytochrome cL] + methanol = 2 Fe(II)-[cytochrome cL] + formaldehyde + 2 H(+)
Plastic-MBR-100	Formaldehyde	Thermosets	Plastic	Missing EC number	an N(1)-methyladenosine in tRNA + 2-oxoglutarate + O2 = an adenosine in tRNA + formaldehyde + succinate + CO2
Plastic-MBR-107	Formaldehyde	Thermosets	Plastic	Missing EC number	D-ribulose 5-phosphate + L-tryptophan = (2S)-3-(1H-indol-3-yl)-2-isocyanopropanoate + hydroxyacetone + formaldehyde + phosphate + H2O + H(+)
Plastic-MBR-108	Formaldehyde	Thermosets	Plastic	Missing EC number	5,5'-dehydrodivanillate + NADH + O2 + H(+) = 2,2',3-trihydroxy-3'-methoxy-5,5'-dicarboxybiphenyl + formaldehyde + NAD(+) + H2O
Plastic-MBR-109	Formaldehyde	Thermosets	Plastic	Missing EC number	3,6-dichloro-2-methoxybenzoate + 2 reduced [2Fe-2S]-[ferredoxin] + O2 + 2 H(+) = 3,6-dichlorosalicylate + formaldehyde + 2 oxidized [2Fe-2S]-[ferredoxin] + H2O
Plastic-MBR-110	Formaldehyde	Thermosets	Plastic	Missing EC number	guaiacol + reduced [NADH--hemoprotein reductase] + O2 = oxidized [NADH--hemoprotein reductase] + catechol + formaldehyde + H2O + H(+)
Plastic-MBR-111	Formaldehyde	Thermosets	Plastic	Missing EC number	anisole + reduced [NADH--hemoprotein reductase] + O2 = oxidized [NADH--hemoprotein reductase] + phenol + formaldehyde + H2O + H(+)
Plastic-MBR-112	Formaldehyde	Thermosets	Plastic	Missing EC number	3-methoxycatechol + reduced [NADH--hemoprotein reductase] + O2 = 1,2,3-trihydroxybenzene + oxidized [NADH--hemoprotein reductase] + formaldehyde + H2O + H(+)
Plastic-MBR-113	Formaldehyde	Thermosets	Plastic	Missing EC number	2-methylanisole + reduced [NADH--hemoprotein reductase] + O2 = 2-hydroxytoluene + oxidized [NADH--hemoprotein reductase] + formaldehyde + H2O + H(+)
Plastic-MBR-114	Formaldehyde	Thermosets	Plastic	Missing EC number	a 5'-end (N(7)-methyl 5'-triphosphoguanosine)-(N(6),2'-O-dimethyladenosine) in mRNA + 2-oxoglutarate + O2 = a 5'-end (N(7)-methyl 5'-triphosphoguanosine)-(2'-O-methyladenosine) in mRNA + formaldehyde + succinate + CO2
Plastic-MBR-115	Formaldehyde	Thermosets	Plastic	Missing EC number	N(6)-methyladenosine in U6 snRNA + 2-oxoglutarate + O2 = adenosine in U6 snRNA + formaldehyde + succinate + CO2
Plastic-MBR-116	Formaldehyde	Thermosets	Plastic	Missing EC number	a 5'-end (N(7)-methyl 5'-triphosphoguanosine)-(N(6),2'-O-dimethyladenosine) in U6 snRNA + 2-oxoglutarate + O2 = a 5'-end (N(7)-methyl 5'-triphosphoguanosine)-(2'-O-methyladenosine) in U6 snRNA + formaldehyde + succinate + CO2
Plastic-MBR-118	Formaldehyde	Thermosets	Plastic	Missing EC number	N(omega),N(omega)'-dimethyl-L-arginyl-[protein] + 2 2-oxoglutarate + 2 O2 = L-arginyl-[protein] + 2 formaldehyde + 2 succinate + 2 CO2
Plastic-MBR-119	Formaldehyde	Thermosets	Plastic	Missing EC number	N(omega),N(omega)-dimethyl-L-arginyl-[protein] + 2-oxoglutarate + O2 = N(omega)-methyl-L-arginyl-[protein] + formaldehyde + succinate + CO2
Plastic-MBR-120	Formaldehyde	Thermosets	Plastic	Missing EC number	N(omega),N(omega)'-dimethyl-L-arginyl-[protein] + 2-oxoglutarate + O2 = N(omega)-methyl-L-arginyl-[protein] + formaldehyde + succinate + CO2
Plastic-MBR-121	Formaldehyde	Thermosets	Plastic	Missing EC number	a 5'-end methyltriphosphate-guanosine-ribonucleotide-snRNA + 2-oxoglutarate + O2 = a 5'-end triphospho-guanosine-ribonucleotide-snRNA + formaldehyde + succinate + CO2 + H(+)
Plastic-MBR-122	Formaldehyde	Thermosets	Plastic	Missing EC number	methylamine + O2 + H2O = formaldehyde + H2O2 + NH4(+)
Plastic-MBR-123	Formaldehyde	Thermosets	Plastic	Missing EC number	4-chloro-L-lysine + AH2 + O2 = L-2-amino-4-chloropent-4-enoate + formaldehyde + A + NH4(+) + H2O
Plastic-MBR-124	Formaldehyde	Thermosets	Plastic	1.14.11.65	N(6),N(6)-dimethyl-L-lysyl(9)-[histone H3] + 2 2-oxoglutarate + 2 O2 = L-lysyl(9)-[histone H3] + 2 formaldehyde + 2 succinate + 2 CO2
Plastic-MBR-125	Formaldehyde	Thermosets	Plastic	Missing EC number	N(6),N(6)-dimethyl-L-lysyl(9)-[histone H3] + 2-oxoglutarate + O2 = N(6)-methyl-L-lysyl(9)-[histone H3] + formaldehyde + succinate + CO2
Plastic-MBR-126	Formaldehyde	Thermosets	Plastic	Missing EC number	N(6)-methyl-L-lysyl(9)-[histone H3] + 2-oxoglutarate + O2 = L-lysyl(9)-[histone H3] + formaldehyde + succinate + CO2
Plastic-MBR-127	Formaldehyde	Thermosets	Plastic	1.14.11.66	N(6),N(6),N(6)-trimethyl-L-lysyl(9)-[histone H3] + 2 2-oxoglutarate + 2 O2 = N(6)-methyl-L-lysyl(9)-[histone H3] + 2 formaldehyde + 2 succinate + 2 CO2
Plastic-MBR-128	Formaldehyde	Thermosets	Plastic	1.14.11.67	N(6),N(6),N(6)-trimethyl-L-lysyl(4)-[histone H3] + 3 2-oxoglutarate + 3 O2 = L-lysyl(4)-[histone H3] + 3 formaldehyde + 3 succinate + 3 CO2
Plastic-MBR-129	Formaldehyde	Thermosets	Plastic	Missing EC number	N(6),N(6),N(6)-trimethyl-L-lysyl(4)-[histone H3] + 2-oxoglutarate + O2 = N(6),N(6)-dimethyl-L-lysyl(4)-[histone H3] + formaldehyde + succinate + CO2
Plastic-MBR-130	Formaldehyde	Thermosets	Plastic	Missing EC number	N(6),N(6)-dimethyl-L-lysyl(4)-[histone H3] + 2-oxoglutarate + O2 = N(6)-methyl-L-lysyl(4)-[histone H3] + formaldehyde + succinate + CO2
Plastic-MBR-131	Formaldehyde	Thermosets	Plastic	Missing EC number	N(6)-methyl-L-lysyl(4)-[histone H3] + 2-oxoglutarate + O2 = L-lysyl(4)-[histone H3] + formaldehyde + succinate + CO2
Plastic-MBR-132	Formaldehyde	Thermosets	Plastic	1.14.11.68	N(6),N(6),N(6)-trimethyl-L-lysyl(27)-[histone H3] + 2 2-oxoglutarate + 2 O2 = N(6)-methyl-L-lysyl(27)-[histone H3] + 2 formaldehyde + 2 succinate + 2 CO2
Plastic-MBR-133	Formaldehyde	Thermosets	Plastic	Missing EC number	N(6),N(6),N(6)-trimethyl-L-lysyl(27)-[histone H3] + 2-oxoglutarate + O2 = N(6),N(6)-dimethyl-L-lysyl(27)-[histone H3] + formaldehyde + succinate + CO2
Plastic-MBR-134	Formaldehyde	Thermosets	Plastic	Missing EC number	N(6),N(6)-dimethyl-L-lysyl(27)-[histone H3] + 2-oxoglutarate + O2 = N(6)-methyl-L-lysyl(27)-[histone H3] + formaldehyde + succinate + CO2
Plastic-MBR-135	Formaldehyde	Thermosets	Plastic	Missing EC number	N(6),N(6),N(6)-trimethyl-L-lysyl(36)-[histone H3] + 2 2-oxoglutarate + 2 O2 = N(6)-methyl-L-lysyl(36)-[histone H3] + 2 formaldehyde + 2 succinate + 2 CO2
Plastic-MBR-136	Formaldehyde	Thermosets	Plastic	1.14.99.66	N(6),N(6)-dimethyl-L-lysyl(4)-[histone H3] + 2 A + 2 H2O = L-lysyl(4)-[histone H3] + 2 formaldehyde + 2 AH2
Plastic-MBR-137	Formaldehyde	Thermosets	Plastic	Missing EC number	N(6)-methyl-L-lysyl(4)-[histone H3] + A + H2O = L-lysyl(4)-[histone H3] + formaldehyde + AH2
Plastic-MBR-138	Formaldehyde	Thermosets	Plastic	Missing EC number	an N(3)-methylcytidine in mRNA + 2-oxoglutarate + O2 = a cytidine in mRNA + formaldehyde + succinate + CO2
Plastic-MBR-139	Formaldehyde	Thermosets	Plastic	Missing EC number	N(6)-methyl-L-lysyl-[protein] + 2-oxoglutarate + O2 = L-lysyl-[protein] + formaldehyde + succinate + CO2
Plastic-MBR-144	Formaldehyde	Thermosets	Plastic	Missing EC number	2-methyl-L-serine = L-alanine + formaldehyde
Plastic-MBR-145	Formaldehyde	Thermosets	Plastic	Missing EC number	2-ethyl-L-serine = (2S)-2-aminobutanoate + formaldehyde
Plastic-MBR-149	Formaldehyde	Thermosets	Plastic	Missing EC number	(-)-deoxypodophyllotoxin + reduced [NADPH--hemoprotein reductase] + O2 = (-)-4'-desmethyl-deoxypodophyllotoxin + formaldehyde + oxidized [NADPH--hemoprotein reductase] + H2O + H(+)
Plastic-MBR-150	Formaldehyde	Thermosets	Plastic	Missing EC number	a 1,1-dimethyl-3-phenylurea + 2 reduced [2Fe-2S]-[ferredoxin] + O2 + 2 H(+) = a 1-methyl-3-phenylurea + formaldehyde + 2 oxidized [2Fe-2S]-[ferredoxin] + H2O
Plastic-MBR-151	Formaldehyde	Thermosets	Plastic	Missing EC number	isoproturon + 2 reduced [2Fe-2S]-[ferredoxin] + O2 + 2 H(+) = 1-methyl-3-[4-(propan-2-yl)phenyl]urea + formaldehyde + 2 oxidized [2Fe-2S]-[ferredoxin] + H2O
Plastic-MBR-152	Formaldehyde	Thermosets	Plastic	Missing EC number	chlorotoluron + 2 reduced [2Fe-2S]-[ferredoxin] + O2 + 2 H(+) = 3-(3-chloro-4-methylphenyl)-1-methylurea + formaldehyde + 2 oxidized [2Fe-2S]-[ferredoxin] + H2O
Plastic-MBR-153	Formaldehyde	Thermosets	Plastic	Missing EC number	metoxuron + 2 reduced [2Fe-2S]-[ferredoxin] + O2 + 2 H(+) = 3-(3-chloro-4-methoxylphenyl)-1-methylurea + formaldehyde + 2 oxidized [2Fe-2S]-[ferredoxin] + H2O
Plastic-MBR-154	Formaldehyde	Thermosets	Plastic	Missing EC number	monuron + 2 reduced [2Fe-2S]-[ferredoxin] + O2 + 2 H(+) = 3-(4-chlorophenyl)-1-methylurea + formaldehyde + 2 oxidized [2Fe-2S]-[ferredoxin] + H2O
Plastic-MBR-155	Formaldehyde	Thermosets	Plastic	Missing EC number	diuron + 2 reduced [2Fe-2S]-[ferredoxin] + O2 + 2 H(+) = 3-(3,4-dichlorophenyl)-1-methylurea + formaldehyde + 2 oxidized [2Fe-2S]-[ferredoxin] + H2O
Plastic-MBR-156	Formaldehyde	Thermosets	Plastic	Missing EC number	fluometuron + 2 reduced [2Fe-2S]-[ferredoxin] + O2 + 2 H(+) = 3-[3-(trifluoromethyl)phenyl]-1-methylurea + formaldehyde + 2 oxidized [2Fe-2S]-[ferredoxin] + H2O
Plastic-MBR-157	Formaldehyde	Thermosets	Plastic	Missing EC number	fenuron + 2 reduced [2Fe-2S]-[ferredoxin] + O2 + 2 H(+) = 1-methyl-3-phenylurea + formaldehyde + 2 oxidized [2Fe-2S]-[ferredoxin] + H2O
Plastic-MBR-159	Formaldehyde	Thermosets	Plastic	Missing EC number	N(6),N(6)-dimethyl-L-lysyl(27)-[histone H3] + 2 2-oxoglutarate + 2 O2 = L-lysyl(27)-[histone H3] + 2 formaldehyde + 2 succinate + 2 CO2
Plastic-MBR-160	Formaldehyde	Thermosets	Plastic	Missing EC number	N(6)-methyl-L-lysyl(20)-[histone H4] + 2-oxoglutarate + O2 = L-lysyl(20)-[histone H4] + formaldehyde + succinate + CO2
Plastic-MBR-165	Formaldehyde	Thermosets	Plastic	Missing EC number	dUMP + formaldehyde + NADPH + H(+) = dTMP + NADP(+) + H2O
Plastic-MBR-168	Formaldehyde	Thermosets	Plastic	Missing EC number	an N(3)-methyl-2'-deoxycytidine in single-stranded DNA + 2-oxoglutarate + O2 = a 2'-deoxycytidine in single-stranded DNA + formaldehyde + succinate + CO2 + H(+)
Plastic-MBR-169	Formaldehyde	Thermosets	Plastic	Missing EC number	an N(3)-methyl-2'-deoxycytidine in double-stranded DNA + 2-oxoglutarate + O2 = a 2'-deoxycytidine in double-stranded DNA + formaldehyde + succinate + CO2 + H(+)
Plastic-MBR-170	Formaldehyde	Thermosets	Plastic	Missing EC number	an N(1)-methyl-2'-deoxyadenosine in double-stranded DNA + 2-oxoglutarate + O2 = a 2'-deoxyadenosine in double-stranded DNA + formaldehyde + succinate + CO2 + H(+)
Plastic-MBR-171	Formaldehyde	Thermosets	Plastic	Missing EC number	an N(1)-methyl-2'-deoxyadenosine in single-stranded DNA + 2-oxoglutarate + O2 = a 2'-deoxyadenosine in single-stranded DNA + formaldehyde + succinate + CO2 + H(+)
Plastic-MBR-172	Formaldehyde	Thermosets	Plastic	Missing EC number	(S)-nicotine + reduced [NADPH--hemoprotein reductase] + O2 = (S)-nornicotine + formaldehyde + oxidized [NADPH--hemoprotein reductase] + H2O + H(+)
Plastic-MBR-174	Formaldehyde	Thermosets	Plastic	Missing EC number	gardenin B + 2-oxoglutarate + O2 = nevadensin + formaldehyde + succinate + CO2 + H(+)
Plastic-MBR-175	Formaldehyde	Thermosets	Plastic	Missing EC number	8-hydroxysalvigenin + 2-oxoglutarate + O2 = pilosin + formaldehyde + succinate + CO2
Plastic-MBR-176	Formaldehyde	Thermosets	Plastic	Missing EC number	oxidized 2[4Fe-4S]-[ferredoxin] + sarcosine + H2O = reduced 2[4Fe-4S]-[ferredoxin] + formaldehyde + glycine + 2 H(+)
Plastic-MBR-177	Formaldehyde	Thermosets	Plastic	Missing EC number	oxidized 2[4Fe-4S]-[ferredoxin] + N,N-dimethylglycine + H2O = reduced 2[4Fe-4S]-[ferredoxin] + sarcosine + formaldehyde + 2 H(+)
Plastic-MBR-179	Formaldehyde	Thermosets	Plastic	Missing EC number	oripavine + 2-oxoglutarate + O2 = neomorphinone + formaldehyde + succinate + CO2
Plastic-MBR-180	Formaldehyde	Thermosets	Plastic	Missing EC number	thebaine + 2-oxoglutarate + O2 = oripavine + formaldehyde + succinate + CO2
Plastic-MBR-181	Formaldehyde	Thermosets	Plastic	Missing EC number	(S)-scoulerine + 2-oxoglutarate + O2 = (S)-3-O-demethylscoulerine + formaldehyde + succinate + CO2
Plastic-MBR-182	Formaldehyde	Thermosets	Plastic	Missing EC number	(S)-reticuline + 2-oxoglutarate + O2 = (S)-6-O-demethylreticuline + formaldehyde + succinate + CO2
Plastic-MBR-183	Formaldehyde	Thermosets	Plastic	Missing EC number	thebaine + 2-oxoglutarate + O2 = 6-O-demethylthebaine + formaldehyde + succinate + CO2 + H(+)
Plastic-MBR-184	Formaldehyde	Thermosets	Plastic	Missing EC number	methylamine + NAD(+) + H2O = formaldehyde + NH4(+) + NADH + H(+)
Plastic-MBR-185	Formaldehyde	Thermosets	Plastic	Missing EC number	N(1)-methyladenosine(58) in tRNA + 2-oxoglutarate + O2 = adenosine(58) in tRNA + formaldehyde + succinate + CO2
Plastic-MBR-188	Formaldehyde	Thermosets	Plastic	Missing EC number	2 Fe(III)-[cytochrome c] + formaldehyde + H2O = 2 Fe(II)-[cytochrome c] + formate + 3 H(+)
Plastic-MBR-173	Isocyanates	Thermosets	Plastic	Missing EC number	(-)-cyclopenine = viridicatin + methyl isocyanate + H(+)
Plastic-MBR-178	Isocyanates	Thermosets	Plastic	Missing EC number	(-)-4'-methoxycyclopenine = 4'-methoxyviridicatin + methyl isocyanate + H(+)
Plastic-MBR-56	Melamine	Thermosets	Plastic	Missing EC number	melamine + H2O = ammeline + NH4(+)
Plastic-MBR-15	Phenol	Thermosets	Plastic	Missing EC number	4-hydroxybenzoate + H(+) = phenol + CO2
Plastic-MBR-29	Phenol	Thermosets	Plastic	Missing EC number	phenol + NADPH + O2 + H(+) = catechol + NADP(+) + H2O
Plastic-MBR-44	Phenol	Thermosets	Plastic	4.1.99.2	L-tyrosine + H2O = phenol + pyruvate + NH4(+)
Plastic-MBR-72	Phenol	Thermosets	Plastic	Missing EC number	salicylate + H(+) = phenol + CO2
Plastic-MBR-102	Phenol	Thermosets	Plastic	Missing EC number	phenol + NADH + O2 + H(+) = hydroquinone + NAD(+) + H2O
Plastic-MBR-111	Phenol	Thermosets	Plastic	Missing EC number	anisole + reduced [NADH--hemoprotein reductase] + O2 = oxidized [NADH--hemoprotein reductase] + phenol + formaldehyde + H2O + H(+)
Plastic-MBR-117	Phenol	Thermosets	Plastic	Missing EC number	phenol + NADH + O2 + H(+) = catechol + NAD(+) + H2O
Plastic-MBR-140	Phenol	Thermosets	Plastic	Missing EC number	ilicicolin B + FADH2 + chloride + O2 = ilicicolin A + FAD + 2 H2O + H(+)
Plastic-MBR-141	Phenol	Thermosets	Plastic	Missing EC number	ilicicolin A + NADPH + O2 + H(+) = ilicicolin A epoxide + NADP(+) + H2O
Plastic-MBR-142	Phenol	Thermosets	Plastic	Missing EC number	ilicicolin A epoxide = ilicicolin C
Plastic-MBR-143	Phenol	Thermosets	Plastic	Missing EC number	ilicicolin A epoxide + NADPH + O2 + H(+) = 16-hydroxy-ilicicolin A epoxide + NADP(+) + H2O
Plastic-MBR-146	Phenol	Thermosets	Plastic	Missing EC number	4-hydroxy-6-(pyridin-3-yl)-2H-pyran-2-one + (2E,6E)-farnesyl diphosphate = 4-hydroxy-3-[(2E,6E)-farnesyl]-6-(pyridin-3-yl)-2H-pyran-2-one + diphosphate
Plastic-MBR-147	Phenol	Thermosets	Plastic	Missing EC number	4-hydroxy-3-[(2E,6E)-farnesyl]-6-(pyridin-3-yl)-2H-pyran-2-one + NADPH + O2 + H(+) = 2-oxo-3-[(8S)-epoxy-(2E,6E)-farnesyl]-6-(pyridin-3-yl)-2H-pyran-4-olate + NADP(+) + H2O
Plastic-MBR-148	Phenol	Thermosets	Plastic	Missing EC number	2-oxo-3-[(8S)-epoxy-(2E,6E)-farnesyl]-6-(pyridin-3-yl)-2H-pyran-4-olate + H(+) = deacetylpyripyropene E
Plastic-MBR-186	Phenol	Thermosets	Plastic	Missing EC number	4-methylumbelliferone sulfate + phenol = phenyl sulfate + 4-methylumbelliferone
Plastic-MBR-187	Phenol	Thermosets	Plastic	Missing EC number	2-naphthyl sulfate + phenol = phenyl sulfate + 2-naphthol
Plastic-MBR-11	Polyurethane (PU)	Thermosets, Thermoplastics, Elastomers	Plastic	Missing EC number

## Sheet: S3
Supplementary table 3. Non-homologous gene sequences integrated in the Plastic-MBR database for 18 plastic pollutants.
Subclass of pollutant	Substrate	Reaction_Code
Thermoplastics	Bisphenol A (BPA)	Plastic-MBR-158
Elastomers	Butadiene	Plastic-MBR-13
		Plastic-MBR-22
		Plastic-MBR-49
		Plastic-MBR-50
		Plastic-MBR-64
Thermoplastics	Caprolactam	Plastic-MBR-24
Plasticizer	Dibutylphthalate (DBP)	Plastic-MBR-6
		Plastic-MBR-41
Plasticizer	Dioctylphthalate	Plastic-MBR-41
Thermoplastics	Ethylene	Plastic-MBR-23
		Plastic-MBR-28
		Plastic-MBR-35
		Plastic-MBR-38
		Plastic-MBR-42
		Plastic-MBR-45
		Plastic-MBR-48
		Plastic-MBR-53
		Plastic-MBR-60
		Plastic-MBR-63
		Plastic-MBR-74
		Plastic-MBR-88
		Plastic-MBR-95
		Plastic-MBR-96
		Plastic-MBR-101
		Plastic-MBR-161
		Plastic-MBR-162
		Plastic-MBR-163
		Plastic-MBR-164
		Plastic-MBR-166
		Plastic-MBR-167
Thermosets	Formaldehyde	Plastic-MBR-14
		Plastic-MBR-17
		Plastic-MBR-18
		Plastic-MBR-20
		Plastic-MBR-21
		Plastic-MBR-25
		Plastic-MBR-27
		Plastic-MBR-30
		Plastic-MBR-33
		Plastic-MBR-36
		Plastic-MBR-37
		Plastic-MBR-39
		Plastic-MBR-40
		Plastic-MBR-46
		Plastic-MBR-47
		Plastic-MBR-51
		Plastic-MBR-52
		Plastic-MBR-54
		Plastic-MBR-55
		Plastic-MBR-58
		Plastic-MBR-59
		Plastic-MBR-61
		Plastic-MBR-65
		Plastic-MBR-66
		Plastic-MBR-67
		Plastic-MBR-68
		Plastic-MBR-69
		Plastic-MBR-70
		Plastic-MBR-71
		Plastic-MBR-73
		Plastic-MBR-76
		Plastic-MBR-77
		Plastic-MBR-78
		Plastic-MBR-79
		Plastic-MBR-80
		Plastic-MBR-81
		Plastic-MBR-82
		Plastic-MBR-83
		Plastic-MBR-84
		Plastic-MBR-85
		Plastic-MBR-86
		Plastic-MBR-87
		Plastic-MBR-89
		Plastic-MBR-90
		Plastic-MBR-92
		Plastic-MBR-93
		Plastic-MBR-94
		Plastic-MBR-97
		Plastic-MBR-98
		Plastic-MBR-100
		Plastic-MBR-107
		Plastic-MBR-108
		Plastic-MBR-109
		Plastic-MBR-110
		Plastic-MBR-111
		Plastic-MBR-112
		Plastic-MBR-113
		Plastic-MBR-114
		Plastic-MBR-115
		Plastic-MBR-116
		Plastic-MBR-118
		Plastic-MBR-119
		Plastic-MBR-120
		Plastic-MBR-121
		Plastic-MBR-122
		Plastic-MBR-123
		Plastic-MBR-124
		Plastic-MBR-125
		Plastic-MBR-126
		Plastic-MBR-127
		Plastic-MBR-128
		Plastic-MBR-129
		Plastic-MBR-130
		Plastic-MBR-131
		Plastic-MBR-132
		Plastic-MBR-133
		Plastic-MBR-134
		Plastic-MBR-135
		Plastic-MBR-136
		Plastic-MBR-137
		Plastic-MBR-138
		Plastic-MBR-139
		Plastic-MBR-144
		Plastic-MBR-145
		Plastic-MBR-149
		Plastic-MBR-150
		Plastic-MBR-151
		Plastic-MBR-152
		Plastic-MBR-153
		Plastic-MBR-154
		Plastic-MBR-155
		Plastic-MBR-156
		Plastic-MBR-157
		Plastic-MBR-159
		Plastic-MBR-160
		Plastic-MBR-165
		Plastic-MBR-168
		Plastic-MBR-169
		Plastic-MBR-170
		Plastic-MBR-171
		Plastic-MBR-172
		Plastic-MBR-174
		Plastic-MBR-175
		Plastic-MBR-176
		Plastic-MBR-177
		Plastic-MBR-179
		Plastic-MBR-180
		Plastic-MBR-181
		Plastic-MBR-182
		Plastic-MBR-183
		Plastic-MBR-184
		Plastic-MBR-185
		Plastic-MBR-188
Thermosets	Isocyanates	Plastic-MBR-173
		Plastic-MBR-178
Elastomers	Isoprene	Plastic-MBR-22
		Plastic-MBR-99
Thermosets	Phenol	Plastic-MBR-15
		Plastic-MBR-29
		Plastic-MBR-44
		Plastic-MBR-72
		Plastic-MBR-102
		Plastic-MBR-111
		Plastic-MBR-117
		Plastic-MBR-140
		Plastic-MBR-141
		Plastic-MBR-142
		Plastic-MBR-143
		Plastic-MBR-146
		Plastic-MBR-147
		Plastic-MBR-148
		Plastic-MBR-186
		Plastic-MBR-187
Plasticizer	Phthalates	Plastic-MBR-31
		Plastic-MBR-32
		Plastic-MBR-57
		Plastic-MBR-62
Thermoplastics	Polyethylene (PE)	Plastic-MBR-3
		Plastic-MBR-38
Thermoplastics	Polyethylene Terephthalate (PET)	Plastic-MBR-8
		Plastic-MBR-95
Thermoplastics	Polyhydroxyalkanoates (PHA)	Plastic-MBR-9
		Plastic-MBR-26
Thermoplastics	Polyhydroxybutyrate (PHB)	Plastic-MBR-10
		Plastic-MBR-16
		Plastic-MBR-26
		Plastic-MBR-103
		Plastic-MBR-104
		Plastic-MBR-105
		Plastic-MBR-106
Thermoplastics	Polyvinyl Alcohol (PVA)	Plastic-MBR-12
		Plastic-MBR-38
Thermoplastics	Styrene	Plastic-MBR-43
		Plastic-MBR-75
		Plastic-MBR-91
Thermoplastics	Vinyl chloride	Plastic-MBR-162
		Plastic-MBR-163
		Plastic-MBR-164

## Sheet: S4
Supplementary table 4. Metagenomic datasets from soil and river samples known to be contaminated with plastics analysed in the study.
Run	Isolation source	BioProject
SRR19961933	plastic-contaminated soil	PRJNA851924
SRR23962323	plastic-contaminated soil	PRJNA947631
SRR19961934	plastic-contaminated soil	PRJNA851924
SRR19961935	plastic-contaminated soil	PRJNA851924
SRR19961936	plastic-contaminated soil	PRJNA851924
SRR19961937	plastic-contaminated soil	PRJNA851924
SRR19961938	plastic-contaminated soil	PRJNA851924
SRR23962337	plastic-contaminated soil	PRJNA947631
SRR24085892	plastic-contaminated soil	PRJNA951521
SRR24085893	plastic-contaminated soil	PRJNA951521
SRR24085894	plastic-contaminated soil	PRJNA951521
SRR24085895	plastic-contaminated soil	PRJNA951521
SRR24085896	plastic-contaminated soil	PRJNA951521
SRR24085897	plastic-contaminated soil	PRJNA951521
SRR24085898	plastic-contaminated soil	PRJNA951521
SRR24085899	plastic-contaminated soil	PRJNA951521
SRR24085900	plastic-contaminated soil	PRJNA951521
SRR24085901	plastic-contaminated soil	PRJNA951521
SRR24085902	plastic-contaminated soil	PRJNA951521
SRR24085903	plastic-contaminated soil	PRJNA951521
SRR24085904	plastic-contaminated soil	PRJNA951521
SRR24085905	plastic-contaminated soil	PRJNA951521
SRR24085906	plastic-contaminated soil	PRJNA951521
SRR24085907	plastic-contaminated soil	PRJNA951521
SRR24085908	plastic-contaminated soil	PRJNA951521
SRR24085909	plastic-contaminated soil	PRJNA951521
SRR24085910	plastic-contaminated soil	PRJNA951521
SRR24085911	plastic-contaminated soil	PRJNA951521
SRR24085912	plastic-contaminated soil	PRJNA951521
SRR24085913	plastic-contaminated soil	PRJNA951521
SRR24085914	plastic-contaminated soil	PRJNA951521
SRR24085915	plastic-contaminated soil	PRJNA951521
SRR24085916	plastic-contaminated soil	PRJNA951521
SRR24085917	plastic-contaminated soil	PRJNA951521
SRR24085918	plastic-contaminated soil	PRJNA951521
SRR24085919	plastic-contaminated soil	PRJNA951521
SRR24085920	plastic-contaminated soil	PRJNA951521
SRR24085921	plastic-contaminated soil	PRJNA951521
SRR24085922	plastic-contaminated soil	PRJNA951521
SRR24085923	plastic-contaminated soil	PRJNA951521
SRR24085924	plastic-contaminated soil	PRJNA951521
SRR24085925	plastic-contaminated soil	PRJNA951521
SRR24085926	plastic-contaminated soil	PRJNA951521
SRR24085927	plastic-contaminated soil	PRJNA951521
SRR30502200	plastic-contaminated soil	PRJNA1066406
SRR30502201	plastic-contaminated soil	PRJNA1066406
SRR30502202	plastic-contaminated soil	PRJNA1066406
SRR30502203	plastic-contaminated soil	PRJNA1066406
SRR30502204	plastic-contaminated soil	PRJNA1066406
SRR30502205	plastic-contaminated soil	PRJNA1066406
SRR30502206	plastic-contaminated soil	PRJNA1066406
SRR30502207	plastic-contaminated soil	PRJNA1066406
SRR30502208	plastic-contaminated soil	PRJNA1066406
SRR30502209	plastic-contaminated soil	PRJNA1066406
SRR30502210	plastic-contaminated soil	PRJNA1066406
SRR30502211	plastic-contaminated soil	PRJNA1066406
SRR30502212	plastic-contaminated soil	PRJNA1066406
SRR30502213	plastic-contaminated soil	PRJNA1066406
SRR30502214	plastic-contaminated soil	PRJNA1066406
SRR30502215	plastic-contaminated soil	PRJNA1066406
SRR30502216	plastic-contaminated soil	PRJNA1066406
SRR30502217	plastic-contaminated soil	PRJNA1066406
SRR30502218	plastic-contaminated soil	PRJNA1066406
SRR30502219	plastic-contaminated soil	PRJNA1066406
SRR30502220	plastic-contaminated soil	PRJNA1066406
SRR30502221	plastic-contaminated soil	PRJNA1066406
SRR30502222	plastic-contaminated soil	PRJNA1066406
SRR30502223	plastic-contaminated soil	PRJNA1066406
SRR30502224	plastic-contaminated soil	PRJNA1066406
SRR30502225	plastic-contaminated soil	PRJNA1066406
SRR30502226	plastic-contaminated soil	PRJNA1066406
SRR30502227	plastic-contaminated soil	PRJNA1066406
SRR30502228	plastic-contaminated soil	PRJNA1066406
SRR30502229	plastic-contaminated soil	PRJNA1066406
SRR30502230	plastic-contaminated soil	PRJNA1066406
SRR30502231	plastic-contaminated soil	PRJNA1066406
SRR30502232	plastic-contaminated soil	PRJNA1066406
SRR30502233	plastic-contaminated soil	PRJNA1066406
SRR30502234	plastic-contaminated soil	PRJNA1066406
SRR30502235	plastic-contaminated soil	PRJNA1066406
SRR30502236	plastic-contaminated soil	PRJNA1066406
SRR30502237	plastic-contaminated soil	PRJNA1066406
SRR30502238	plastic-contaminated soil	PRJNA1066406
SRR30502239	plastic-contaminated soil	PRJNA1066406
SRR30502240	plastic-contaminated soil	PRJNA1066406
SRR30502241	plastic-contaminated soil	PRJNA1066406
SRR30502242	plastic-contaminated soil	PRJNA1066406
SRR30502243	plastic-contaminated soil	PRJNA1066406
SRR30502244	plastic-contaminated soil	PRJNA1066406
SRR30502245	plastic-contaminated soil	PRJNA1066406
SRR30502246	plastic-contaminated soil	PRJNA1066406
SRR30502247	plastic-contaminated soil	PRJNA1066406
SRR30502248	plastic-contaminated soil	PRJNA1066406
SRR30502249	plastic-contaminated soil	PRJNA1066406
SRR30502250	plastic-contaminated soil	PRJNA1066406
SRR30502251	plastic-contaminated soil	PRJNA1066406
SRR30502252	plastic-contaminated soil	PRJNA1066406
SRR30502253	plastic-contaminated soil	PRJNA1066406
SRR30502254	plastic-contaminated soil	PRJNA1066406
SRR30502255	plastic-contaminated soil	PRJNA1066406
SRR30502256	plastic-contaminated soil	PRJNA1066406
SRR30502257	plastic-contaminated soil	PRJNA1066406
SRR30502258	plastic-contaminated soil	PRJNA1066406
SRR30502259	plastic-contaminated soil	PRJNA1066406
SRR30502260	plastic-contaminated soil	PRJNA1066406
SRR30502261	plastic-contaminated soil	PRJNA1066406
SRR30502262	plastic-contaminated soil	PRJNA1066406
SRR30502263	plastic-contaminated soil	PRJNA1066406
SRR30502264	plastic-contaminated soil	PRJNA1066406
SRR30502265	plastic-contaminated soil	PRJNA1066406
SRR30502266	plastic-contaminated soil	PRJNA1066406
SRR30502267	plastic-contaminated soil	PRJNA1066406
SRR30502268	plastic-contaminated soil	PRJNA1066406
SRR30502269	plastic-contaminated soil	PRJNA1066406
SRR30502270	plastic-contaminated soil	PRJNA1066406
SRR30502271	plastic-contaminated soil	PRJNA1066406
SRR30502272	plastic-contaminated soil	PRJNA1066406
SRR30502273	plastic-contaminated soil	PRJNA1066406
SRR30502274	plastic-contaminated soil	PRJNA1066406
SRR30502275	plastic-contaminated soil	PRJNA1066406
SRR30502276	plastic-contaminated soil	PRJNA1066406
SRR30502277	plastic-contaminated soil	PRJNA1066406
SRR30502278	plastic-contaminated soil	PRJNA1066406
SRR30502279	plastic-contaminated soil	PRJNA1066406
SRR30502280	plastic-contaminated soil	PRJNA1066406
SRR30502281	plastic-contaminated soil	PRJNA1066406
SRR30502282	plastic-contaminated soil	PRJNA1066406
SRR30502283	plastic-contaminated soil	PRJNA1066406
SRR30502284	plastic-contaminated soil	PRJNA1066406
SRR30502285	plastic-contaminated soil	PRJNA1066406
SRR30502286	plastic-contaminated soil	PRJNA1066406
SRR30502287	plastic-contaminated soil	PRJNA1066406
SRR30502288	plastic-contaminated soil	PRJNA1066406
SRR30502289	plastic-contaminated soil	PRJNA1066406
SRR30502290	plastic-contaminated soil	PRJNA1066406
SRR30502291	plastic-contaminated soil	PRJNA1066406
SRR30502292	plastic-contaminated soil	PRJNA1066406
SRR30502293	plastic-contaminated soil	PRJNA1066406
SRR30502294	plastic-contaminated soil	PRJNA1066406
SRR30502295	plastic-contaminated soil	PRJNA1066406
SRR30502296	plastic-contaminated soil	PRJNA1066406
SRR30502297	plastic-contaminated soil	PRJNA1066406
SRR30502298	plastic-contaminated soil	PRJNA1066406
SRR30502299	plastic-contaminated soil	PRJNA1066406
SRR30502300	plastic-contaminated soil	PRJNA1066406
SRR30502301	plastic-contaminated soil	PRJNA1066406
SRR30502302	plastic-contaminated soil	PRJNA1066406
SRR30502303	plastic-contaminated soil	PRJNA1066406
SRR30502304	plastic-contaminated soil	PRJNA1066406
SRR30502305	plastic-contaminated soil	PRJNA1066406
SRR30502306	plastic-contaminated soil	PRJNA1066406
SRR30502307	plastic-contaminated soil	PRJNA1066406
SRR30502308	plastic-contaminated soil	PRJNA1066406
SRR30502309	plastic-contaminated soil	PRJNA1066406
SRR30502310	plastic-contaminated soil	PRJNA1066406
SRR30502311	plastic-contaminated soil	PRJNA1066406
SRR30502312	plastic-contaminated soil	PRJNA1066406
SRR30502313	plastic-contaminated soil	PRJNA1066406
SRR30502314	plastic-contaminated soil	PRJNA1066406
SRR30502315	plastic-contaminated soil	PRJNA1066406
SRR30502316	plastic-contaminated soil	PRJNA1066406
SRR30502317	plastic-contaminated soil	PRJNA1066406
SRR30502318	plastic-contaminated soil	PRJNA1066406
SRR30502319	plastic-contaminated soil	PRJNA1066406
SRR30502320	plastic-contaminated soil	PRJNA1066406
SRR30502321	plastic-contaminated soil	PRJNA1066406
SRR30502322	plastic-contaminated soil	PRJNA1066406
SRR30502323	plastic-contaminated soil	PRJNA1066406
SRR30502324	plastic-contaminated soil	PRJNA1066406
SRR30502325	plastic-contaminated soil	PRJNA1066406
SRR30502326	plastic-contaminated soil	PRJNA1066406
SRR30502327	plastic-contaminated soil	PRJNA1066406
SRR30502328	plastic-contaminated soil	PRJNA1066406
SRR30502329	plastic-contaminated soil	PRJNA1066406
SRR30502330	plastic-contaminated soil	PRJNA1066406
SRR30502331	plastic-contaminated soil	PRJNA1066406
SRR30502332	plastic-contaminated soil	PRJNA1066406
SRR30502333	plastic-contaminated soil	PRJNA1066406
SRR30502334	plastic-contaminated soil	PRJNA1066406
SRR30502335	plastic-contaminated soil	PRJNA1066406
SRR30502336	plastic-contaminated soil	PRJNA1066406
SRR30502337	plastic-contaminated soil	PRJNA1066406
SRR30502338	plastic-contaminated soil	PRJNA1066406
SRR30502339	plastic-contaminated soil	PRJNA1066406
SRR30502340	plastic-contaminated soil	PRJNA1066406
SRR30502341	plastic-contaminated soil	PRJNA1066406
SRR30502342	plastic-contaminated soil	PRJNA1066406
SRR30502343	plastic-contaminated soil	PRJNA1066406
SRR30502344	plastic-contaminated soil	PRJNA1066406
SRR30502345	plastic-contaminated soil	PRJNA1066406
SRR30502346	plastic-contaminated soil	PRJNA1066406
SRR30502347	plastic-contaminated soil	PRJNA1066406
SRR30502348	plastic-contaminated soil	PRJNA1066406
SRR30502349	plastic-contaminated soil	PRJNA1066406
SRR30502350	plastic-contaminated soil	PRJNA1066406
SRR30502351	plastic-contaminated soil	PRJNA1066406
SRR30502352	plastic-contaminated soil	PRJNA1066406
SRR30502353	plastic-contaminated soil	PRJNA1066406
SRR30502354	plastic-contaminated soil	PRJNA1066406
SRR30502355	plastic-contaminated soil	PRJNA1066406
SRR30502356	plastic-contaminated soil	PRJNA1066406
SRR30502357	plastic-contaminated soil	PRJNA1066406
SRR30502358	plastic-contaminated soil	PRJNA1066406
SRR30502359	plastic-contaminated soil	PRJNA1066406
SRR30502360	plastic-contaminated soil	PRJNA1066406
SRR30502361	plastic-contaminated soil	PRJNA1066406
SRR30502362	plastic-contaminated soil	PRJNA1066406
SRR30502363	plastic-contaminated soil	PRJNA1066406
SRR30502364	plastic-contaminated soil	PRJNA1066406
SRR30502365	plastic-contaminated soil	PRJNA1066406
SRR30502366	plastic-contaminated soil	PRJNA1066406
SRR30502367	plastic-contaminated soil	PRJNA1066406
SRR14560391	plastic-contaminated river	PRJNA730330
SRR14560392	plastic-contaminated river	PRJNA730330
SRR14560393	plastic-contaminated river	PRJNA730330
SRR14560394	plastic-contaminated river	PRJNA730330
SRR14560395	plastic-contaminated river	PRJNA730330
SRR14560396	plastic-contaminated river	PRJNA730330
SRR14560397	plastic-contaminated river	PRJNA730330
SRR14560398	plastic-contaminated river	PRJNA730330
SRR14560399	plastic-contaminated river	PRJNA730330
SRR14560400	plastic-contaminated river	PRJNA730330
SRR14560401	plastic-contaminated river	PRJNA730330
SRR14560402	plastic-contaminated river	PRJNA730330
SRR14560403	plastic-contaminated river	PRJNA730330
SRR14560404	plastic-contaminated river	PRJNA730330
SRR14560405	plastic-contaminated river	PRJNA730330
SRR14560406	plastic-contaminated river	PRJNA730330
SRR14560407	plastic-contaminated river	PRJNA730330
SRR14560408	plastic-contaminated river	PRJNA730330
SRR14560409	plastic-contaminated river	PRJNA730330
SRR14560410	plastic-contaminated river	PRJNA730330
SRR14560411	plastic-contaminated river	PRJNA730330
SRR14560412	plastic-contaminated river	PRJNA730330
SRR14560413	plastic-contaminated river	PRJNA730330
SRR14560414	plastic-contaminated river	PRJNA730330
SRR14560415	plastic-contaminated river	PRJNA730330
SRR14560416	plastic-contaminated river	PRJNA730330
SRR14560417	plastic-contaminated river	PRJNA730330
SRR14560418	plastic-contaminated river	PRJNA730330
SRR14560419	plastic-contaminated river	PRJNA730330
SRR14560420	plastic-contaminated river	PRJNA730330
SRR14560421	plastic-contaminated river	PRJNA730330
SRR14560422	plastic-contaminated river	PRJNA730330
SRR14560423	plastic-contaminated river	PRJNA730330
SRR14560424	plastic-contaminated river	PRJNA730330
SRR14560425	plastic-contaminated river	PRJNA730330
SRR14560426	plastic-contaminated river	PRJNA730330
SRR14560427	plastic-contaminated river	PRJNA730330
SRR14560428	plastic-contaminated river	PRJNA730330
SRR14560429	plastic-contaminated river	PRJNA730330
SRR14560430	plastic-contaminated river	PRJNA730330
SRR14560431	plastic-contaminated river	PRJNA730330
SRR14560432	plastic-contaminated river	PRJNA730330
SRR14560433	plastic-contaminated river	PRJNA730330
SRR14560434	plastic-contaminated river	PRJNA730330
SRR14560435	plastic-contaminated river	PRJNA730330
SRR14560436	plastic-contaminated river	PRJNA730330
SRR14560437	plastic-contaminated river	PRJNA730330
SRR14560438	plastic-contaminated river	PRJNA730330
SRR14560439	plastic-contaminated river	PRJNA730330
SRR14560440	plastic-contaminated river	PRJNA730330
SRR14560441	plastic-contaminated river	PRJNA730330
SRR14560442	plastic-contaminated river	PRJNA730330
SRR14560443	plastic-contaminated river	PRJNA730330
SRR14560444	plastic-contaminated river	PRJNA730330
SRR14560445	plastic-contaminated river	PRJNA730330
SRR14560446	plastic-contaminated river	PRJNA730330
SRR14560447	plastic-contaminated river	PRJNA730330
SRR14560448	plastic-contaminated river	PRJNA730330
SRR14560449	plastic-contaminated river	PRJNA730330
SRR14560450	plastic-contaminated river	PRJNA730330
SRR14560451	plastic-contaminated river	PRJNA730330
SRR14560452	plastic-contaminated river	PRJNA730330
SRR14560453	plastic-contaminated river	PRJNA730330
SRR14560454	plastic-contaminated river	PRJNA730330
SRR14560455	plastic-contaminated river	PRJNA730330
SRR14560456	plastic-contaminated river	PRJNA730330
SRR14560457	plastic-contaminated river	PRJNA730330
SRR14560458	plastic-contaminated river	PRJNA730330
SRR14560459	plastic-contaminated river	PRJNA730330
SRR14560460	plastic-contaminated river	PRJNA730330
SRR14560461	plastic-contaminated river	PRJNA730330
SRR14560462	plastic-contaminated river	PRJNA730330
SRR14560463	plastic-contaminated river	PRJNA730330
SRR14560464	plastic-contaminated river	PRJNA730330
SRR14560465	plastic-contaminated river	PRJNA730330
SRR14560466	plastic-contaminated river	PRJNA730330
SRR14560467	plastic-contaminated river	PRJNA730330
SRR14560468	plastic-contaminated river	PRJNA730330
SRR14560469	plastic-contaminated river	PRJNA730330
SRR14560470	plastic-contaminated river	PRJNA730330
SRR14560471	plastic-contaminated river	PRJNA730330
SRR14560472	plastic-contaminated river	PRJNA730330
SRR14560473	plastic-contaminated river	PRJNA730330
SRR14560474	plastic-contaminated river	PRJNA730330
SRR14560475	plastic-contaminated river	PRJNA730330
SRR14560476	plastic-contaminated river	PRJNA730330
SRR14560477	plastic-contaminated river	PRJNA730330
SRR14560478	plastic-contaminated river	PRJNA730330
SRR14560479	plastic-contaminated river	PRJNA730330
SRR14560480	plastic-contaminated river	PRJNA730330
SRR17656789	plastic-contaminated river	PRJNA797856
SRR17656790	plastic-contaminated river	PRJNA797856
SRR17656791	plastic-contaminated river	PRJNA797856
SRR17656792	plastic-contaminated river	PRJNA797856
SRR17656793	plastic-contaminated river	PRJNA797856
SRR17656794	plastic-contaminated river	PRJNA797856
SRR17656795	plastic-contaminated river	PRJNA797856
SRR17656796	plastic-contaminated river	PRJNA797856
SRR17656797	plastic-contaminated river	PRJNA797856
SRR17656798	plastic-contaminated river	PRJNA797856
SRR17656799	plastic-contaminated river	PRJNA797856
SRR17656800	plastic-contaminated river	PRJNA797856
SRR17656801	plastic-contaminated river	PRJNA797856
SRR17656802	plastic-contaminated river	PRJNA797856
SRR17656803	plastic-contaminated river	PRJNA797856
SRR17656804	plastic-contaminated river	PRJNA797856
SRR17656805	plastic-contaminated river	PRJNA797856
SRR17656807	plastic-contaminated river	PRJNA797856
SRR17656808	plastic-contaminated river	PRJNA797856
SRR17656809	plastic-contaminated river	PRJNA797856
SRR17656810	plastic-contaminated river	PRJNA797856
SRR17656811	plastic-contaminated river	PRJNA797856
SRR17656812	plastic-contaminated river	PRJNA797856

## Sheet: S5
Supplementary table 5. Calculation of the Funcrtional Plastic Degradation Index (FPDI) for metagenomic datasets of soil samples contaminated with plastic pollutants
Reaction_Code	Substrate	Prevalence	Average_abundance	FPDI	Percentile (0.85)
Plastic-MBR-5	Diisononylphthalate (DiBP)	0.995283	0.346071	0.344439	0.00633077
Plastic-MBR-33	Formaldehyde	0.995283	0.125622	0.125029
Plastic-MBR-23	Formaldehyde	0.995283	0.0626043	0.062309
Plastic-MBR-40	Epichlorohydrin	0.995283	0.0392109	0.0390259
Plastic-MBR-4	Polyethylene Glycol (PEG)	0.971698	0.0293797	0.0285482
Plastic-MBR-31	Polyhydroxyalkanoates (PHA)	0.971698	0.0279753	0.0271835
Plastic-MBR-123	Ethylene	0.995283	0.0241882	0.0240741
Plastic-MBR-19	Formaldehyde	0.995283	0.0232239	0.0231143
Plastic-MBR-93	Ethylene	0.995283	0.0206334	0.020536
Plastic-MBR-6	Dibutylphthalate (DBP)	0.971698	0.0195379	0.0189849
Plastic-MBR-3	Polyethylene (PE)	0.995283	0.0177495	0.0176658
Plastic-MBR-55	Phenol	0.995283	0.0174516	0.0173693
Plastic-MBR-127	Formaldehyde	0.966981	0.015776	0.0152551
Plastic-MBR-68	Formaldehyde	0.995283	0.0147471	0.0146775
Plastic-MBR-58	Formaldehyde	0.995283	0.014611	0.0145421
Plastic-MBR-21	Acrylonitrile	0.971698	0.013072	0.0127021
Plastic-MBR-8	Polyethylene Terephthalate (PET)	0.995283	0.0117212	0.0116659
Plastic-MBR-50	Dibutylphthalate (DBP)	0.995283	0.0107427	0.0106921
Plastic-MBR-166	Formaldehyde	0.995283	0.0105483	0.0104985
Plastic-MBR-34	Ethylene	0.995283	0.00774829	0.00771174
Plastic-MBR-164	Formaldehyde	0.995283	0.00768224	0.007646
Plastic-MBR-118	Styrene	0.995283	0.0076284	0.00759242
Plastic-MBR-65	Formaldehyde	0.995283	0.00717237	0.00713854
Plastic-MBR-240	Formaldehyde	0.966981	0.00609713	0.00589581
Plastic-MBR-13	Butadiene	0.966981	0.00608938	0.00588832
Plastic-MBR-36	Formaldehyde	0.981132	0.00491749	0.00482471
Plastic-MBR-56	Ethylene	0.995283	0.00475721	0.00473477
Plastic-MBR-113	Formaldehyde	0.995283	0.00461468	0.00459292
Plastic-MBR-48	Formaldehyde	0.995283	0.00383206	0.00381398
Plastic-MBR-64	Butadiene	0.971698	0.00364333	0.00354022
Plastic-MBR-63	Butadiene	0.971698	0.00355223	0.00345169
Plastic-MBR-16	Phenol	0.990566	0.00333222	0.00330079
Plastic-MBR-151	Phenol	0.957547	0.00285525	0.00273403
Plastic-MBR-227	Formaldehyde	0.995283	0.00266052	0.00264797
Plastic-MBR-9	Polyhydroxyalkanoates (PHA)	0.966981	0.00263894	0.00255181
Plastic-MBR-141	Formaldehyde	0.971698	0.00256715	0.00249449
Plastic-MBR-33	Formaldehyde	0.966981	0.00250658	0.00242382
Plastic-MBR-132	Phenol	0.966981	0.00244716	0.00236636
Plastic-MBR-116	Formaldehyde	0.966981	0.00243059	0.00235034
Plastic-MBR-170	Formaldehyde	0.919811	0.00248637	0.00228699
Plastic-MBR-39	Formaldehyde	0.966981	0.00232606	0.00224926
Plastic-MBR-20	Formaldehyde	0.995283	0.00210259	0.00209267
Plastic-MBR-11	Polyurethane (PU)	0.995283	0.00208545	0.00207562
Plastic-MBR-124	Ethylene	0.966981	0.00197195	0.00190684
Plastic-MBR-46	Formaldehyde	0.995283	0.00187476	0.00186591
Plastic-MBR-28	Caprolactam	0.995283	0.00180714	0.00179862
Plastic-MBR-66	Formaldehyde	0.966981	0.00183356	0.00177302
Plastic-MBR-66	Formaldehyde	0.966981	0.00170649	0.00165014
Plastic-MBR-83	Formaldehyde	0.971698	0.00166848	0.00162126
Plastic-MBR-22	Formaldehyde	0.966981	0.00166107	0.00160623
Plastic-MBR-35	Phenol	0.985849	0.00162099	0.00159805
Plastic-MBR-67	Ethylene	0.966981	0.00156531	0.00151362
Plastic-MBR-17	Polyhydroxybutyrate (PHB)	0.966981	0.00151809	0.00146796
Plastic-MBR-2	Polybutylene Adipate Terephthalate (PBAT)	0.995283	0.0014547	0.00144784
Plastic-MBR-128	Isoprene	0.966981	0.0014926	0.00144331
Plastic-MBR-98	Formaldehyde	0.966981	0.00147627	0.00142752
Plastic-MBR-37	Phthalates	0.966981	0.00146944	0.00142092
Plastic-MBR-14	Formaldehyde	0.995283	0.00141515	0.00140848
Plastic-MBR-80	Ethylene	0.995283	0.00131226	0.00130607
Plastic-MBR-92	Formaldehyde	0.966981	0.00130843	0.00126523
Plastic-MBR-10	Polyhydroxybutyrate (PHB)	0.962264	0.00113165	0.00108895
Plastic-MBR-71	Phthalates	0.966981	0.00111565	0.00107881
Plastic-MBR-175	Formaldehyde	0.985849	0.00104475	0.00102997
Plastic-MBR-47	Ethylene	0.962264	0.00104653	0.00100703
Plastic-MBR-69	Formaldehyde	0.957547	0.000891007	0.000853181
Plastic-MBR-214	Formaldehyde	0.971698	0.000780194	0.000758113
Plastic-MBR-77	Phthalates	0.966981	0.000690775	0.000667967
Plastic-MBR-135	Polyhydroxybutyrate (PHB)	0.948113	0.000667929	0.000633273
Plastic-MBR-97	Formaldehyde	0.995283	0.000630187	0.000627214
Plastic-MBR-75	Ethylene	0.995283	0.000619478	0.000616556
Plastic-MBR-76	Formaldehyde	0.976415	0.000597947	0.000583845
Plastic-MBR-185	Phenol	0.966981	0.000589523	0.000570058
Plastic-MBR-70	Melamine	0.995283	0.000565824	0.000563155
Plastic-MBR-189	Formaldehyde	0.966981	0.000571105	0.000552248
Plastic-MBR-81	Butadiene	0.966981	0.000553127	0.000534863
Plastic-MBR-43	Formaldehyde	0.966981	0.000521434	0.000504217
Plastic-MBR-126	Formaldehyde	0.966981	0.000521116	0.000503909
Plastic-MBR-1	Nylon	0.990566	0.000437838	0.000433708
Plastic-MBR-51	Ethylene	0.95283	0.000423737	0.000403749
Plastic-MBR-12	Polyvinyl Alcohol (PVA)	0.924528	0.000396494	0.00036657
Plastic-MBR-82	Formaldehyde	0.915094	0.000394747	0.000361231
Plastic-MBR-161	Formaldehyde	0.533019	0.000660884	0.000352264
Plastic-MBR-129	Formaldehyde	0.933962	0.000361877	0.00033798
Plastic-MBR-156	Formaldehyde	0.759434	0.000431205	0.000327472
Plastic-MBR-142	Formaldehyde	0.962264	0.000337902	0.000325151
Plastic-MBR-90	Phenol	0.95283	0.000305557	0.000291144
Plastic-MBR-236	Formaldehyde	0.919811	0.000275928	0.000253802
Plastic-MBR-114	Ethylene	0.65566	0.000327918	0.000215003
Plastic-MBR-95	Styrene	0.853774	0.000233658	0.000199491
Plastic-MBR-184	Phenol	0.900943	0.000187837	0.00016923
Plastic-MBR-120	Formaldehyde	0.858491	0.000176008	0.000151101
Plastic-MBR-189	Formaldehyde	0.816038	0.000155876	0.000127201
Plastic-MBR-101	Formaldehyde	0.849057	0.000118853	0.000100913
Plastic-MBR-42	Ethylene	0.816038	0.000123404	0.000100702
Plastic-MBR-7	Polybutylene Succinate (PBS)	0.636792	0.000156512	9.96655e-05
Plastic-MBR-136	Polyhydroxybutyrate (PHB)	0.683962	0.000139402	9.53457e-05
Plastic-MBR-177	Formaldehyde	0.787736	0.000106712	8.40611e-05
Plastic-MBR-139	Formaldehyde	0.745283	0.000106554	7.94125e-05
Plastic-MBR-197	Formaldehyde	0.745283	0.000102239	7.61968e-05
Plastic-MBR-85	Formaldehyde	0.740566	9.47562e-05	7.01732e-05
Plastic-MBR-209	Ethylene	0.65566	9.61097e-05	6.30153e-05
Plastic-MBR-122	Formaldehyde	0.669811	8.39009e-05	5.61978e-05
Plastic-MBR-191	Phenol	0.707547	7.70811e-05	5.45385e-05
Plastic-MBR-179	Formaldehyde	0.627358	7.35338e-05	4.61321e-05
Plastic-MBR-131	Ethylene	0.603774	6.96225e-05	4.20362e-05
Plastic-MBR-147	Formaldehyde	0.485849	5.9469e-05	2.8893e-05
Plastic-MBR-117	Formaldehyde	0.556604	5.15031e-05	2.86668e-05
Plastic-MBR-88	Formaldehyde	0.490566	5.05686e-05	2.48072e-05
Plastic-MBR-38	Phthalates	0.466981	4.14912e-05	1.93756e-05
Plastic-MBR-238	Phenol	0.339623	5.38118e-05	1.82757e-05
Plastic-MBR-218	Formaldehyde	0.40566	3.2086e-05	1.3016e-05
Plastic-MBR-153	Formaldehyde	0.278302	1.97653e-05	5.50072e-06
Plastic-MBR-194	Formaldehyde	0.216981	2.33149e-05	5.0589e-06
Plastic-MBR-222	Formaldehyde	0.254717	1.90459e-05	4.8513e-06
Plastic-MBR-30	Formaldehyde	0.240566	1.70016e-05	4.09e-06
Plastic-MBR-62	Ethylene	0.179245	1.82228e-05	3.26635e-06
Plastic-MBR-210	Ethylene	0.169811	1.2981e-05	2.20432e-06
Plastic-MBR-187	Phenol	0.15566	1.0792e-05	1.67989e-06
Plastic-MBR-25	Ethylene	0.146226	1.12009e-05	1.63787e-06
Plastic-MBR-113	Formaldehyde	0.141509	9.50666e-06	1.34528e-06
Plastic-MBR-124	Ethylene	0.141509	8.41437e-06	1.19071e-06
Plastic-MBR-204	Bisphenol A (BPA)	0.103774	7.21882e-06	7.49123e-07
Plastic-MBR-186	Phenol	0.0943396	6.17319e-06	5.82376e-07
Plastic-MBR-160	Formaldehyde	0.0943396	6.12365e-06	5.77703e-07
Plastic-MBR-162	Formaldehyde	0.0613208	4.83252e-06	2.96334e-07
Plastic-MBR-238	Formaldehyde	0.0518868	5.55472e-06	2.88217e-07
Plastic-MBR-229	Formaldehyde	0.0613208	3.71619e-06	2.2788e-07
Plastic-MBR-159	Formaldehyde	0.0518868	3.77929e-06	1.96095e-07
Plastic-MBR-53	Styrene	0.0518868	3.59426e-06	1.86495e-07
Plastic-MBR-172	Formaldehyde	0.0566038	3.25823e-06	1.84428e-07
Plastic-MBR-192	Phenol	0.0518868	2.93507e-06	1.52291e-07
Plastic-MBR-169	Formaldehyde	0.0424528	2.46543e-06	1.04664e-07
Plastic-MBR-224	Formaldehyde	0.0424528	2.45994e-06	1.04432e-07
Plastic-MBR-121	Formaldehyde	0.0283019	2.24451e-06	6.35239e-08
Plastic-MBR-171	Formaldehyde	0.0283019	1.99151e-06	5.63635e-08
Plastic-MBR-73	Formaldehyde	0.0283019	1.94305e-06	5.49919e-08
Plastic-MBR-210	Ethylene	0.0188679	1.75107e-06	3.3039e-08
Plastic-MBR-113	Formaldehyde	0.0235849	1.39281e-06	3.28494e-08
Plastic-MBR-179	Formaldehyde	0.0235849	1.30282e-06	3.07269e-08
Plastic-MBR-24	Butadiene	0.0188679	1.39237e-06	2.62711e-08
Plastic-MBR-162	Formaldehyde	0.0188679	1.18598e-06	2.2377e-08
Plastic-MBR-73	Formaldehyde	0.0188679	1.16367e-06	2.19561e-08
Plastic-MBR-122	Formaldehyde	0.0188679	1.0945e-06	2.06509e-08
Plastic-MBR-172	Formaldehyde	0.0188679	1.049e-06	1.97924e-08
Plastic-MBR-167	Formaldehyde	0.0141509	8.68129e-07	1.22848e-08
Plastic-MBR-164	Formaldehyde	0.00471698	3.0344e-07	1.43132e-09
Plastic-MBR-215	Ethylene	0.00471698	3.02662e-07	1.42765e-09
Plastic-MBR-167	Formaldehyde	0.00471698	2.72296e-07	1.28441e-09
Plastic-MBR-216	Ethylene	0.00471698	2.58848e-07	1.22098e-09
Plastic-MBR-109	Formaldehyde	0.00471698	2.51693e-07	1.18723e-09
Plastic-MBR-193	Phenol	0.00471698	2.48053e-07	1.17006e-09

## Sheet: S6
Supplementary table 6. Calculation of the Functional Plastic Degradation Index (FPDI) for metagenomic datasets of river samples contaminated with plastic pollutants
Reaction_Code	Substrate	Prevalence	Average_abundance	FPDI	Percentile (0.85)
Plastic-MBR-5	Diisononylphthalate (DiBP)	1	0.426448	0.426448	0.00567246
Plastic-MBR-33	Formaldehyde	1	0.12	0.12
Plastic-MBR-23	Formaldehyde	1	0.0916077	0.0916077
Plastic-MBR-4	Polyethylene Glycol (PEG)	1	0.0346563	0.0346563
Plastic-MBR-93	Ethylene	1	0.0261332	0.0261332
Plastic-MBR-3	Polyethylene (PE)	1	0.0242515	0.0242515
Plastic-MBR-31	Polyhydroxyalkanoates (PHA); Polyhydroxybutyrate (PHB)	1	0.0195906	0.0195906
Plastic-MBR-166	Formaldehyde	1	0.0167291	0.0167291
Plastic-MBR-164	Formaldehyde	1	0.0139435	0.0139435
Plastic-MBR-58	Formaldehyde	1	0.012551	0.012551
Plastic-MBR-6	Dibutylphthalate (DBP)	1	0.0113028	0.0113028
Plastic-MBR-40	Epichlorohydrin	1	0.0101372	0.0101372
Plastic-MBR-65	Formaldehyde	1	0.00992424	0.00992424
Plastic-MBR-8	Polyethylene Terephthalate (PET)	1	0.00821245	0.00821245
Plastic-MBR-68	Formaldehyde	1	0.00803372	0.00803372
Plastic-MBR-123	Ethylene; Polyethylene Terephthalate (PET)	1	0.00796558	0.00796558
Plastic-MBR-50	Dibutylphthalate (DBP); Dioctylphthalate	1	0.00794789	0.00794789
Plastic-MBR-127	Formaldehyde	1	0.00756538	0.00756538
Plastic-MBR-21	Acrylonitrile	1	0.0071871	0.0071871
Plastic-MBR-113	Formaldehyde	1	0.007118	0.007118
Plastic-MBR-55	Phenol	1	0.00690876	0.00690876
Plastic-MBR-34	Ethylene	1	0.00643257	0.00643257
Plastic-MBR-240	Formaldehyde	1	0.00590373	0.00590373
Plastic-MBR-214	Formaldehyde	1	0.00524296	0.00524296
Plastic-MBR-56	Ethylene	1	0.00496698	0.00496698
Plastic-MBR-48	Formaldehyde	1	0.00488633	0.00488633
Plastic-MBR-227	Formaldehyde	1	0.00446797	0.00446797
Plastic-MBR-9	Polyhydroxyalkanoates (PHA)	1	0.0045113	0.0045113
Plastic-MBR-19	Formaldehyde	1	0.00420137	0.00420137
Plastic-MBR-64	Butadiene	1	0.00398101	0.00398101
Plastic-MBR-13	Butadiene	1	0.00390541	0.00390541
Plastic-MBR-141	Formaldehyde	1	0.00357104	0.00357104
Plastic-MBR-118	Styrene	1	0.00324361	0.00324361
Plastic-MBR-98	Formaldehyde	1	0.00325303	0.00325303
Plastic-MBR-128	Isoprene	1	0.00318432	0.00318432
Plastic-MBR-151	Phenol	1	0.00311916	0.00311916
Plastic-MBR-22	Formaldehyde	0.99115	0.00289264	0.00286704
Plastic-MBR-170	Formaldehyde	0.99115	0.00292104	0.00289519
Plastic-MBR-116	Formaldehyde	1	0.00258947	0.00258947
Plastic-MBR-189	Formaldehyde	1	0.0023052	0.0023052
Plastic-MBR-35	Phenol	1	0.00223538	0.00223538
Plastic-MBR-81	Butadiene	1	0.00210736	0.00210736
Plastic-MBR-36	Formaldehyde	1	0.00216772	0.00216772
Plastic-MBR-63	Butadiene	0.982301	0.00193744	0.00190315
Plastic-MBR-2	Polybutylene Adipate Terephthalate (PBAT)	1	0.00196318	0.00196318
Plastic-MBR-126	Formaldehyde	0.99115	0.00172902	0.00171372
Plastic-MBR-67	Ethylene	1	0.00175253	0.00175253
Plastic-MBR-28	Caprolactam	1	0.00149426	0.00149426
Plastic-MBR-20	Formaldehyde	1	0.00147679	0.00147679
Plastic-MBR-14	Formaldehyde	1	0.00143421	0.00143421
Plastic-MBR-80	Ethylene	1	0.00141493	0.00141493
Plastic-MBR-92	Formaldehyde	0.955752	0.00140266	0.00134059
Plastic-MBR-46	Formaldehyde	1	0.00129769	0.00129769
Plastic-MBR-17	Polyhydroxybutyrate (PHB)	0.99115	0.00127749	0.00126618
Plastic-MBR-39	Formaldehyde	1	0.00121727	0.00121727
Plastic-MBR-37	Phthalates	0.982301	0.001193	0.00117189
Plastic-MBR-1	Nylon	1	0.00113718	0.00113718
Plastic-MBR-83	Formaldehyde	1	0.000980085	0.000980085
Plastic-MBR-16	Phenol	0.99115	0.000994422	0.000985621
Plastic-MBR-175	Formaldehyde	1	0.000958696	0.000958696
Plastic-MBR-71	Phthalates	1	0.000822963	0.000822963
Plastic-MBR-66	Formaldehyde	0.920354	0.00080613	0.000741925
Plastic-MBR-11	Polyurethane (PU)	0.982301	0.000726935	0.000714069
Plastic-MBR-69	Formaldehyde	0.982301	0.000620529	0.000609546
Plastic-MBR-189	Formaldehyde	0.964602	0.000625388	0.000603251
Plastic-MBR-66	Formaldehyde	0.955752	0.000527815	0.00050446
Plastic-MBR-82	Formaldehyde	0.929204	0.000450054	0.000418192
Plastic-MBR-120	Formaldehyde	0.946903	0.000390221	0.000369501
Plastic-MBR-33	Formaldehyde	0.867257	0.000400269	0.000347136
Plastic-MBR-129	Formaldehyde	0.955752	0.000367386	0.00035113
Plastic-MBR-124	Ethylene	0.831858	0.000411933	0.00034267
Plastic-MBR-10	Polyhydroxybutyrate (PHB)	0.849558	0.000389941	0.000331277
Plastic-MBR-51	Ethylene	0.884956	0.000368451	0.000326063
Plastic-MBR-75	Ethylene	0.884956	0.000356886	0.000315828
Plastic-MBR-156	Formaldehyde	0.867257	0.00033829	0.000293384
Plastic-MBR-161	Formaldehyde	0.787611	0.00033359	0.000262739
Plastic-MBR-76	Formaldehyde	0.831858	0.000300237	0.000249755
Plastic-MBR-209	Ethylene	0.761062	0.000304998	0.000232123
Plastic-MBR-97	Formaldehyde	0.778761	0.000255161	0.00019871
Plastic-MBR-70	Melamine	0.831858	0.000229011	0.000190505
Plastic-MBR-236	Formaldehyde	0.778761	0.000235313	0.000183253
Plastic-MBR-47	Ethylene; Polyethylene (PE); Polyvinyl Alcohol (PVA)	0.814159	0.000220519	0.000179538
Plastic-MBR-132	Phenol	0.707965	0.000240328	0.000170143
Plastic-MBR-142	Formaldehyde	0.849558	0.0001822	0.00015479
Plastic-MBR-77	Phthalates	0.858407	0.000172152	0.000147777
Plastic-MBR-218	Formaldehyde	0.840708	0.000147521	0.000124022
Plastic-MBR-191	Phenol	0.778761	0.000123751	9.63728e-05
Plastic-MBR-185	Phenol	0.584071	0.000134458	7.85329e-05
Plastic-MBR-43	Formaldehyde	0.619469	0.00010241	6.34399e-05
Plastic-MBR-197	Formaldehyde	0.646018	9.7252e-05	6.28265e-05
Plastic-MBR-85	Formaldehyde	0.663717	9.03422e-05	5.99616e-05
Plastic-MBR-135	Polyhydroxybutyrate (PHB)	0.513274	0.000109478	5.61922e-05
Plastic-MBR-101	Formaldehyde	0.663717	8.62256e-05	5.72293e-05
Plastic-MBR-12	Polyvinyl Alcohol (PVA)	0.60177	9.11604e-05	5.48576e-05
Plastic-MBR-179	Formaldehyde	0.59292	9.31603e-05	5.52366e-05
Plastic-MBR-153	Formaldehyde	0.584071	8.77117e-05	5.12298e-05
Plastic-MBR-90	Phenol	0.513274	6.24094e-05	3.20331e-05
Plastic-MBR-136	Polyhydroxybutyrate (PHB)	0.221239	0.000107942	2.3881e-05
Plastic-MBR-177	Formaldehyde	0.504425	4.96438e-05	2.50416e-05
Plastic-MBR-95	Styrene	0.40708	4.32209e-05	1.75944e-05
Plastic-MBR-42	Ethylene	0.424779	4.04009e-05	1.71615e-05
Plastic-MBR-88	Formaldehyde	0.451327	3.74077e-05	1.68831e-05
Plastic-MBR-184	Phenol	0.353982	3.742e-05	1.3246e-05
Plastic-MBR-122	Formaldehyde	0.371681	3.49705e-05	1.29979e-05
Plastic-MBR-113	Formaldehyde	0.300885	3.39415e-05	1.02125e-05
Plastic-MBR-53	Styrene	0.309735	2.59125e-05	8.026e-06
Plastic-MBR-147	Formaldehyde	0.300885	2.37055e-05	7.13262e-06
Plastic-MBR-169	Formaldehyde	0.238938	1.90584e-05	4.55377e-06
Plastic-MBR-172	Formaldehyde	0.230088	1.93912e-05	4.46168e-06
Plastic-MBR-62	Ethylene	0.212389	1.88287e-05	3.99902e-06
Plastic-MBR-238	Phenol	0.212389	1.91785e-05	4.0733e-06
Plastic-MBR-121	Formaldehyde	0.19469	1.93836e-05	3.7738e-06
Plastic-MBR-131	Ethylene	0.20354	1.77022e-05	3.6031e-06
Plastic-MBR-7	Polybutylene Succinate (PBS)	0.150442	1.64969e-05	2.48184e-06
Plastic-MBR-179	Formaldehyde	0.159292	1.64311e-05	2.61734e-06
Plastic-MBR-139	Formaldehyde	0.159292	1.46925e-05	2.3404e-06
Plastic-MBR-117	Formaldehyde	0.176991	1.36718e-05	2.41979e-06
Plastic-MBR-114	Ethylene; Polyethylene Terephthalate (PET)	0.115044	1.54261e-05	1.77469e-06
Plastic-MBR-238	Phenol	0.115044	1.13246e-05	1.30283e-06
Plastic-MBR-222	Formaldehyde	0.132743	8.77189e-06	1.16441e-06
Plastic-MBR-171	Formaldehyde	0.115044	9.8463e-06	1.13276e-06
Plastic-MBR-167	Formaldehyde	0.0973451	1.00379e-05	9.77137e-07
Plastic-MBR-38	Phthalates	0.106195	8.23396e-06	8.74403e-07
Plastic-MBR-194	Formaldehyde	0.106195	8.144e-06	8.6485e-07
Plastic-MBR-167	Formaldehyde	0.0884956	9.3023e-06	8.23212e-07
Plastic-MBR-210	Ethylene; Vinyl chloride	0.0884956	6.25866e-06	5.53864e-07
Plastic-MBR-187	Phenol	0.079646	6.5656e-06	5.22924e-07
Plastic-MBR-122	Formaldehyde	0.0619469	7.07087e-06	4.38019e-07
Plastic-MBR-25	Ethylene	0.079646	5.44358e-06	4.33559e-07
Plastic-MBR-162	Formaldehyde	0.079646	5.35523e-06	4.26523e-07
Plastic-MBR-30	Formaldehyde	0.0884956	4.76019e-06	4.21256e-07
Plastic-MBR-167	Formaldehyde	0.0619469	5.10465e-06	3.16217e-07
Plastic-MBR-204	Bisphenol A (BPA)	0.0619469	4.79201e-06	2.9685e-07
Plastic-MBR-109	Formaldehyde	0.0707965	3.75066e-06	2.65534e-07
Plastic-MBR-172	Formaldehyde	0.0530973	4.31925e-06	2.29341e-07
Plastic-MBR-164	Formaldehyde	0.0353982	4.63828e-06	1.64187e-07
Plastic-MBR-215	Ethylene	0.0442478	2.0317e-06	8.98983e-08
Plastic-MBR-162	Formaldehyde	0.0265487	1.49734e-06	3.97525e-08
Plastic-MBR-160	Formaldehyde	0.0353982	1.75552e-06	6.21423e-08
Plastic-MBR-113	Formaldehyde	0.0265487	1.76829e-06	4.69457e-08
Plastic-MBR-210	Ethylene; Vinyl chloride	0.0265487	1.59535e-06	4.23544e-08
Plastic-MBR-159	Formaldehyde	0.0265487	1.50387e-06	3.99257e-08
Plastic-MBR-24	Butadiene; Isoprene	0.0265487	1.43324e-06	3.80507e-08
Plastic-MBR-207	Formaldehyde	0.0176991	1.24914e-06	2.21086e-08
Plastic-MBR-73	Formaldehyde	0.0176991	7.46747e-07	1.32168e-08
Plastic-MBR-73	Formaldehyde	0.00884956	3.42462e-07	3.03064e-09
Plastic-MBR-193	Phenol	0.00884956	4.47988e-07	3.9645e-09
Plastic-MBR-192	Phenol	0.00884956	3.33883e-07	2.95471e-09
Plastic-MBR-216	Ethylene	0	0	0

## Sheet: S7
Supplementary table 7. Bacterial genera present in soil samples with the genetic potential to reduce the environmental bioavailability of PET, PEG, DiBP.
Plastic_MBR_function	Substrate	Species	PREVALENCE	AVERAGE_ABUNDANCE	TPDI
Plastic-MBR-8	PET	Nocardioides_below_species_threshold	0.83	2.33428	1.93745
Plastic-MBR-8	PET	Hymenobacter_below_species_threshold	0.51	2.25784	1.1515
Plastic-MBR-8	PET	Mycolicibacterium_below_species_threshold	0.95	1.10125	1.04619
Plastic-MBR-8	PET	Micromonospora_below_species_threshold	0.5	1.93741	0.968706
Plastic-MBR-8	PET	Actinoplanes_below_species_threshold	0.46	2.0512	0.943554
Plastic-MBR-8	PET	Actinacidiphila_below_species_threshold	0.5	1.67762	0.83881
Plastic-MBR-8	PET	Kitasatospora_below_species_threshold	0.22	2.79849	0.615668
Plastic-MBR-8	PET	Catenuloplanes_below_species_threshold	0.19	2.94895	0.560301
Plastic-MBR-8	PET	Stigmatella_below_species_threshold	0.24	1.83547	0.440512
Plastic-MBR-8	PET	Cystobacter_below_species_threshold	0.08	4.79324	0.383459
Plastic-MBR-8	PET	Kineosporia_below_species_threshold	0.11	3.08437	0.33928
Plastic-MBR-8	PET	Rhodococcus_below_species_threshold	0.31	1.06946	0.331533
Plastic-MBR-8	PET	Actinophytocola_below_species_threshold	0.09	3.62902	0.326612
Plastic-MBR-8	PET	Chryseobacterium_below_species_threshold	0.91	0.31725	0.288698
Plastic-MBR-8	PET	Pyxidicoccus_below_species_threshold	0.36	0.766499	0.27594
Plastic-MBR-8	PET	Paraliomyxa_below_species_threshold	0.08	3.18441	0.254752
Plastic-MBR-8	PET	Actinomadura_below_species_threshold	0.31	0.810249	0.251177
Plastic-MBR-8	PET	Corallococcus_below_species_threshold	0.44	0.536181	0.23592
Plastic-MBR-8	PET	Plesiocystis_below_species_threshold	0.07	3.343	0.23401
Plastic-MBR-8	PET	Actinokineospora_below_species_threshold	0.1	2.32721	0.232721
Plastic-MBR-8	PET	Planotetraspora_below_species_threshold	0.07	3.12128	0.21849
Plastic-MBR-8	PET	Tahibacter_below_species_threshold	0.23	0.939457	0.216075
Plastic-MBR-8	PET	Plantactinospora_below_species_threshold	0.07	2.85323	0.199726
Plastic-MBR-8	PET	Microbaculum_below_species_threshold	0.2	0.986564	0.197313
Plastic-MBR-8	PET	Parafrankia_below_species_threshold	0.06	3.2276	0.193656
Plastic-MBR-8	PET	Kibdelosporangium_below_species_threshold	0.04	4.12221	0.164888
Plastic-MBR-8	PET	Nocardia_below_species_threshold	0.15	1.09589	0.164384
Plastic-MBR-8	PET	Thermomonospora_below_species_threshold	0.16	1.01892	0.163027
Plastic-MBR-8	PET	Massilia_below_species_threshold	0.07	2.30946	0.161662
Plastic-MBR-8	PET	Acrocarpospora_below_species_threshold	0.05	3.18173	0.159086
Plastic-MBR-8	PET	Nonomuraea_below_species_threshold	0.04	3.92974	0.15719
Plastic-MBR-8	PET	Catenulispora_below_species_threshold	0.03	5.19154	0.155746
Plastic-MBR-8	PET	Chondromyces_below_species_threshold	0.11	1.41387	0.155525
Plastic-MBR-8	PET	Amycolatopsis_below_species_threshold	0.09	1.70497	0.153448
Plastic-MBR-8	PET	Melittangium_below_species_threshold	0.04	3.64671	0.145868
Plastic-MBR-8	PET	Catellatospora_below_species_threshold	0.08	1.75363	0.14029
Plastic-MBR-8	PET	Virgisporangium_below_species_threshold	0.03	3.23655	0.0970964
Plastic-MBR-8	PET	Spirosoma_below_species_threshold	0.08	1.07181	0.085745
Plastic-MBR-8	PET	Dactylosporangium_below_species_threshold	0.14	0.600855	0.0841197
Plastic-MBR-8	PET	Burkholderia_below_species_threshold	0.05	1.57559	0.0787794
Plastic-MBR-8	PET	Persicimonas_below_species_threshold	0.05	1.47156	0.0735779
Plastic-MBR-8	PET	Geomonas_below_species_threshold	0.06	1.21317	0.0727904
Plastic-MBR-8	PET	Sphaerisporangium_below_species_threshold	0.03	2.39615	0.0718845
Plastic-MBR-8	PET	Kutzneria_below_species_threshold	0.02	3.57636	0.0715271
Plastic-MBR-8	PET	Paraburkholderia_below_species_threshold	0.02	3.22597	0.0645193
Plastic-MBR-8	PET	Asanoa_below_species_threshold	0.05	1.22184	0.061092
Plastic-MBR-8	PET	Symbioplanes_below_species_threshold	0.04	1.52584	0.0610335
Plastic-MBR-8	PET	Kribbella_below_species_threshold	0.08	0.718582	0.0574866
Plastic-MBR-8	PET	Paraflavitalea_below_species_threshold	0.02	2.84546	0.0569093
Plastic-MBR-8	PET	Herbidospora_below_species_threshold	0.02	2.761	0.0552199
Plastic-MBR-8	PET	Novipirellula_below_species_threshold	0.02	2.70143	0.0540286
Plastic-MBR-8	PET	Phytohabitans_below_species_threshold	0.07	0.743387	0.0520371
Plastic-MBR-8	PET	Pseudofrankia_below_species_threshold	0.02	2.58811	0.0517622
Plastic-MBR-8	PET	Actinocorallia_below_species_threshold	0.02	2.56731	0.0513462
Plastic-MBR-8	PET	Nocardiopsis_below_species_threshold	0.03	1.6205	0.048615
Plastic-MBR-8	PET	Duganella_below_species_threshold	0.05	0.927461	0.0463731
Plastic-MBR-8	PET	Cohnella_below_species_threshold	0.12	0.375635	0.0450762
Plastic-MBR-8	PET	Rugamonas_below_species_threshold	0.02	2.09729	0.0419459
Plastic-MBR-8	PET	Caulobacter_below_species_threshold	0.03	1.39605	0.0418815
Plastic-MBR-8	PET	Yinghuangia_below_species_threshold	0.01	4.18163	0.0418163
Plastic-MBR-8	PET	Pseudomonas_below_species_threshold	0.01	3.96331	0.0396331
Plastic-MBR-8	PET	Candidatus-Thiodictyon_below_species_threshold	0.03	1.30259	0.0390776
Plastic-MBR-8	PET	Allocatelliglobosispora_below_species_threshold	0.02	1.89942	0.0379884
Plastic-MBR-8	PET	Planomonospora_below_species_threshold	0.02	1.88828	0.0377657
Plastic-MBR-8	PET	Stieleria_below_species_threshold	0.01	3.7386	0.037386
Plastic-MBR-8	PET	Termitidicoccus_below_species_threshold	0.02	1.76132	0.0352263
Plastic-MBR-8	PET	Streptantibioticus_below_species_threshold	0.02	1.67342	0.0334683
Plastic-MBR-8	PET	Candidatus-Chloroploca_below_species_threshold	0.03	1.10936	0.0332807
Plastic-MBR-8	PET	Mycolicibacterium_obuense	0.35	0.0913834	0.0319842
Plastic-MBR-8	PET	Planobispora_below_species_threshold	0.01	3.08817	0.0308817
Plastic-MBR-8	PET	Nucisporomicrobium_below_species_threshold	0.01	2.9474	0.029474
Plastic-MBR-8	PET	Saccharopolyspora_below_species_threshold	0.02	1.46776	0.0293552
Plastic-MBR-8	PET	Lamprocystis_below_species_threshold	0.03	0.944065	0.0283219
Plastic-MBR-8	PET	Saccharothrix_below_species_threshold	0.03	0.92313	0.0276939
Plastic-MBR-8	PET	Tenggerimyces_below_species_threshold	0.01	2.67308	0.0267308
Plastic-MBR-8	PET	Umezawaea_below_species_threshold	0.01	2.46022	0.0246022
Plastic-MBR-8	PET	Couchioplanes_below_species_threshold	0.02	1.20776	0.0241553
Plastic-MBR-8	PET	Streptomyces_multihit_species	0.01	2.39276	0.0239276
Plastic-MBR-8	PET	Longimicrobium_below_species_threshold	0.03	0.793729	0.0238119
Plastic-MBR-8	PET	Microbispora_below_species_threshold	0.02	1.1789	0.0235781
Plastic-MBR-8	PET	Winogradskya_below_species_threshold	0.01	2.35047	0.0235047
Plastic-MBR-8	PET	Rhizobium_below_species_threshold	0.02	1.14362	0.0228724
Plastic-MBR-8	PET	Desulfonema_below_species_threshold	0.04	0.547968	0.0219187
Plastic-MBR-8	PET	Cryptosporangium_below_species_threshold	0.01	2.09808	0.0209808
Plastic-MBR-8	PET	Jidongwangia_below_species_threshold	0.02	1.04374	0.0208749
Plastic-MBR-8	PET	Roseimicrobium_below_species_threshold	0.01	2.01442	0.0201442
Plastic-MBR-8	PET	Litorilinea_below_species_threshold	0.02	0.994685	0.0198937
Plastic-MBR-8	PET	Pseudobacteroides_below_species_threshold	0.06	0.32998	0.0197988
Plastic-MBR-8	PET	Verrucomicrobium_below_species_threshold	0.01	1.85202	0.0185202
Plastic-MBR-8	PET	Spirilliplanes_below_species_threshold	0.08	0.205667	0.0164533
Plastic-MBR-8	PET	Chryseolinea_below_species_threshold	0.01	1.6244	0.016244
Plastic-MBR-8	PET	Actomonas_below_species_threshold	0.02	0.717428	0.0143486
Plastic-MBR-8	PET	Microvirga_below_species_threshold	0.01	1.40958	0.0140958
Plastic-MBR-8	PET	Brevibacillus_below_species_threshold	0.02	0.665858	0.0133172
Plastic-MBR-8	PET	Allorhizocola_below_species_threshold	0.01	1.3107	0.013107
Plastic-MBR-8	PET	Longispora_below_species_threshold	0.01	1.27492	0.0127492
Plastic-MBR-8	PET	[Actinomadura]_below_species_threshold	0.01	1.2479	0.012479
Plastic-MBR-8	PET	Pimelobacter_below_species_threshold	0.17	0.0731475	0.0124351
Plastic-MBR-8	PET	Pseudomarimonas_below_species_threshold	0.12	0.103152	0.0123782
Plastic-MBR-8	PET	Labilithrix_below_species_threshold	0.2	0.0601033	0.0120207
Plastic-MBR-8	PET	Stenotrophomonas_below_species_threshold	0.01	1.18701	0.0118701
Plastic-MBR-8	PET	Fodinicola_below_species_threshold	0.01	1.18063	0.0118063
Plastic-MBR-8	PET	Prauserella_below_species_threshold	0.01	1.17417	0.0117417
Plastic-MBR-8	PET	Rhodopseudomonas_below_species_threshold	0.01	1.17042	0.0117042
Plastic-MBR-8	PET	Niastella_below_species_threshold	0.01	1.15446	0.0115446
Plastic-MBR-8	PET	Rubripirellula_below_species_threshold	0.01	1.1268	0.011268
Plastic-MBR-8	PET	Sporichthya_below_species_threshold	0.03	0.375231	0.0112569
Plastic-MBR-8	PET	Reyranella_below_species_threshold	0.01	1.07716	0.0107716
Plastic-MBR-8	PET	Krasilnikovia_below_species_threshold	0.01	1.03206	0.0103206
Plastic-MBR-8	PET	Peristeroidobacter_below_species_threshold	0.01	1.02257	0.0102257
Plastic-MBR-8	PET	Brevifollis_below_species_threshold	0.01	0.853079	0.00853079
Plastic-MBR-8	PET	Candidatus-Chlorohelix_below_species_threshold	0.02	0.406171	0.00812342
Plastic-MBR-8	PET	Peterkaempfera_below_species_threshold	0.02	0.397751	0.00795501
Plastic-MBR-8	PET	Promicromonospora_below_species_threshold	0.02	0.359835	0.00719669
Plastic-MBR-8	PET	Gordoniibacillus_below_species_threshold	0.02	0.355587	0.00711174
Plastic-MBR-8	PET	Euzebya_below_species_threshold	0.01	0.705927	0.00705927
Plastic-MBR-8	PET	Prosthecobacter_below_species_threshold	0.01	0.689151	0.00689151
Plastic-MBR-8	PET	Desertimonas_below_species_threshold	0.04	0.16583	0.0066332
Plastic-MBR-8	PET	Herpetosiphon_below_species_threshold	0.01	0.661515	0.00661515
Plastic-MBR-8	PET	Vallitalea_below_species_threshold	0.06	0.11014	0.00660838
Plastic-MBR-8	PET	Xenophilus_below_species_threshold	0.01	0.59437	0.0059437
Plastic-MBR-8	PET	Thalassoglobus_below_species_threshold	0.01	0.593601	0.00593601
Plastic-MBR-8	PET	Agrobacterium_below_species_threshold	0.01	0.552634	0.00552634
Plastic-MBR-8	PET	Mycolicibacterium_multihit_species	0.1	0.0510419	0.00510419
Plastic-MBR-8	PET	Mycobacterium_adipatum	0.1	0.0426506	0.00426506
Plastic-MBR-8	PET	Geminisphaera_below_species_threshold	0.01	0.387971	0.00387971
Plastic-MBR-8	PET	Pendulispora_below_species_threshold	0.06	0.0560056	0.00336033
Plastic-MBR-8	PET	Mycolicibacterium_chubuense	0.07	0.0472955	0.00331069
Plastic-MBR-8	PET	Mycolicibacterium_chlorophenolicum	0.04	0.0714339	0.00285736
Plastic-MBR-8	PET	Mycolicibacterium_tusciae	0.03	0.0944479	0.00283344
Plastic-MBR-8	PET	Salinispora_below_species_threshold	0.04	0.0700676	0.0028027
Plastic-MBR-8	PET	Archangium_violaceum	0.01	0.262105	0.00262105
Plastic-MBR-8	PET	Arsenicibacter_below_species_threshold	0.01	0.241808	0.00241808
Plastic-MBR-8	PET	Desulfatibacillum_below_species_threshold	0.01	0.225587	0.00225587
Plastic-MBR-8	PET	Mycobacterium_paragordonae	0.06	0.0375187	0.00225112
Plastic-MBR-8	PET	Mycolicibacterium_cosmeticum	0.26	0.0084818	0.00220527
Plastic-MBR-8	PET	Aquimarina_below_species_threshold	0.01	0.185354	0.00185354
Plastic-MBR-8	PET	Desulfosporosinus_below_species_threshold	0.02	0.0784232	0.00156846
Plastic-MBR-8	PET	Mycolicibacterium_anyangense	0.03	0.0444676	0.00133403
Plastic-MBR-8	PET	Rhodococcus_qingshengii	0.03	0.0395959	0.00118788
Plastic-MBR-8	PET	Mycolicibacterium_gadium	0.01	0.0975829	0.000975829
Plastic-MBR-8	PET	Microvenator_below_species_threshold	0.02	0.0468648	0.000937295
Plastic-MBR-8	PET	Shewanella_below_species_threshold	0.01	0.0918141	0.000918141
Plastic-MBR-8	PET	Abyssisolibacter_below_species_threshold	0.02	0.0415104	0.000830209
Plastic-MBR-8	PET	Mycobacterium_nebraskense	0.01	0.0802859	0.000802859
Plastic-MBR-8	PET	Micromonospora_aurantiaca	0.01	0.0772227	0.000772227
Plastic-MBR-8	PET	Pseudomonas_multihit_species	0.01	0.0577501	0.000577501
Plastic-MBR-8	PET	Allorhizobium_below_species_threshold	0.01	0.0536563	0.000536563
Plastic-MBR-8	PET	Crocosphaera_below_species_threshold	0.01	0.047361	0.00047361
Plastic-MBR-8	PET	Mycobacterium_terramassiliense	0.01	0.0471824	0.000471824
Plastic-MBR-8	PET	Mycolicibacterium_lacusdiani	0.01	0.0457831	0.000457831
Plastic-MBR-8	PET	Mycolicibacterium_fluoranthenivorans	0.01	0.0436456	0.000436456
Plastic-MBR-8	PET	Mycolicibacterium_rhodesiae	0.01	0.0426447	0.000426447
Plastic-MBR-8	PET	Mycobacterium_pinniadriaticum	0.01	0.0396944	0.000396944
Plastic-MBR-8	PET	Paraglaciecola_below_species_threshold	0.01	0.0391445	0.000391445
Plastic-MBR-8	PET	Ahniella_below_species_threshold	0.01	0.00625799	6.25799e-05
Plastic-MBR-8	PET	Nocardia_stercoris	0.01	0.00425895	4.25895e-05
Plastic-MBR-8	PET	Ruminiclostridium_below_species_threshold	0.02	0	0
Plastic-MBR-8	PET	Noviherbaspirillum_below_species_threshold	0.01	0	0
Plastic-MBR-8	PET	Pseudoduganella_below_species_threshold	0.04	0	0
Plastic-MBR-8	PET	Paracidovorax_below_species_threshold	0.14	0	0
Plastic-MBR-8	PET	Parapedobacter_below_species_threshold	0.02	0	0
Plastic-MBR-8	PET	Candidatus-Solirubrobacter_below_species_threshold	0.01	0	0
Plastic-MBR-8	PET	Myxococcus_below_species_threshold	0.38	0	0
Plastic-MBR-8	PET	Pseudarthrobacter_enclensis	0.06	0	0
Plastic-MBR-8	PET	Labedella_below_species_threshold	0.01	0	0
Plastic-MBR-8	PET	Corynebacterium_xerosis	0.01	0	0
Plastic-MBR-8	PET	Segeticoccus_below_species_threshold	0.01	0	0
Plastic-MBR-8	PET	Micropruina_below_species_threshold	0.04	0	0
Plastic-MBR-8	PET	Nocardioides_palaemonis	0.02	0	0
Plastic-MBR-8	PET	Salsipaludibacter_below_species_threshold	0.06	0	0
Plastic-MBR-8	PET	Vallicoccus_below_species_threshold	0.02	0	0
Plastic-MBR-8	PET	Corynebacterium_glutamicum	0.01	0	0
Plastic-MBR-8	PET	Limimaricola_below_species_threshold	0.01	0	0
Plastic-MBR-8	PET	Gordonia_sputi	0.02	0	0
Plastic-MBR-8	PET	Bradyrhizobium_below_species_threshold	0.03	0	0
Plastic-MBR-8	PET	Corynebacterium_casei	0.01	0	0
Plastic-MBR-8	PET	Luteolibacter_below_species_threshold	0.02	0	0
Plastic-MBR-8	PET	Brevibacterium_below_species_threshold	0.01	0	0
Plastic-MBR-8	PET	Archangium_below_species_threshold	0.36	0	0
Plastic-MBR-8	PET	Smaragdicoccus_below_species_threshold	0.01	0	0
Plastic-MBR-8	PET	Pseudoclavibacter_caeni	0.01	0	0
Plastic-MBR-8	PET	Piscinibacter_below_species_threshold	0.01	0	0
Plastic-MBR-8	PET	Rhodococcoides_below_species_threshold	0.03	0	0
Plastic-MBR-8	PET	Corynebacterium_vitaeruminis	0.02	0	0
Plastic-MBR-8	PET	Corynebacterium_accolens	0.01	0	0
Plastic-MBR-8	PET	Frondihabitans_below_species_threshold	0.01	0	0
Plastic-MBR-8	PET	Oceanitalea_below_species_threshold	0.06	0	0
Plastic-MBR-8	PET	Mycobacterium_multihit_species	0.01	0	0
Plastic-MBR-8	PET	Knoellia_flava	0.01	0	0
Plastic-MBR-8	PET	Microbacterium_marinum	0.29	0	0
Plastic-MBR-8	PET	Denitratimonas_below_species_threshold	0.02	0	0
Plastic-MBR-8	PET	Paractinoplanes_below_species_threshold	0.26	0	0
Plastic-MBR-8	PET	Anaerolinea_below_species_threshold	0.01	0	0
Plastic-MBR-8	PET	Alcaligenes_below_species_threshold	0.01	0	0
Plastic-MBR-8	PET	Arenimonas_below_species_threshold	0.01	0	0
Plastic-MBR-8	PET	Flavobacterium_magnum	0.01	0	0
Plastic-MBR-8	PET	Curtobacterium_below_species_threshold	0.01	0	0
Plastic-MBR-8	PET	Acinetobacter_seifertii	0.01	0	0
Plastic-MBR-8	PET	Bdellovibrio_below_species_threshold	0.15	0	0
Plastic-MBR-8	PET	Parasphaerochaeta_below_species_threshold	0.02	0	0
Plastic-MBR-8	PET	Knoellia_below_species_threshold	0.13	0	0
Plastic-MBR-8	PET	Paramagnetospirillum_below_species_threshold	0.01	0	0
Plastic-MBR-8	PET	Polynucleobacter_below_species_threshold	0.02	0	0
Plastic-MBR-8	PET	Geopseudomonas_below_species_threshold	0.01	0	0
Plastic-MBR-8	PET	Pedococcus_below_species_threshold	0.02	0	0
Plastic-MBR-8	PET	Fundidesulfovibrio_below_species_threshold	0.05	0	0
Plastic-MBR-8	PET	Nesterenkonia_below_species_threshold	0.01	0	0
Plastic-MBR-8	PET	Microbacterium_paraoxydans	0.01	0	0
Plastic-MBR-8	PET	Pararhodobacter_below_species_threshold	0.01	0	0
Plastic-MBR-8	PET	Williamsia_serinedens	0.07	0	0
Plastic-MBR-8	PET	Rhodococcus_pyridinivorans	0.01	0	0
Plastic-MBR-8	PET	Rariglobus_below_species_threshold	0.05	0	0
Plastic-MBR-8	PET	Propionicimonas_paludicola	0.01	0	0
Plastic-MBR-8	PET	Mycolicibacterium_iranicum	0.19	0	0
Plastic-MBR-8	PET	Nocardioides_abyssi	0.04	0	0
Plastic-MBR-8	PET	Candidatus-Magnetominusculus_below_species_threshold	0.04	0	0
Plastic-MBR-8	PET	Anaeromyxobacter_below_species_threshold	0.21	0	0
Plastic-MBR-8	PET	Pseudomonas_parakoreensis	0.01	0	0
Plastic-MBR-8	PET	Desertihabitans_below_species_threshold	0.01	0	0
Plastic-MBR-8	PET	Acidipropionibacterium_jensenii	0.01	0	0
Plastic-MBR-8	PET	Mycolicibacterium_aurum	0.01	0	0
Plastic-MBR-8	PET	Capillimicrobium_below_species_threshold	0.01	0	0
Plastic-MBR-8	PET	Aquibium_below_species_threshold	0.01	0	0
Plastic-MBR-8	PET	Usitatibacter_below_species_threshold	0.21	0	0
Plastic-MBR-8	PET	Bifidobacterium_below_species_threshold	0.04	0	0
Plastic-MBR-8	PET	Rubrivivax_below_species_threshold	0.03	0	0
Plastic-MBR-8	PET	Glaciihabitans_below_species_threshold	0.02	0	0
Plastic-MBR-8	PET	Rhodanobacter_below_species_threshold	0.01	0	0
Plastic-MBR-8	PET	Mycolicibacter_icosiumassiliensis	0.01	0	0
Plastic-MBR-8	PET	Rhodococcoides_fascians	0.01	0	0
Plastic-MBR-8	PET	Mycobacterium_parascrofulaceum	0.01	0	0
Plastic-MBR-8	PET	Pseudomethylobacillus_below_species_threshold	0.01	0	0
Plastic-MBR-8	PET	Exiguobacterium_indicum	0.02	0	0
Plastic-MBR-8	PET	Winogradskyella_below_species_threshold	0.03	0	0
Plastic-MBR-8	PET	Corynebacterium_glucuronolyticum	0.01	0	0
Plastic-MBR-8	PET	Mesorhizobium_below_species_threshold	0.01	0	0
Plastic-MBR-8	PET	Rothia_below_species_threshold	0.07	0	0
Plastic-MBR-8	PET	Nocardia_tengchongensis	0.03	0	0
Plastic-MBR-8	PET	Paeniglutamicibacter_below_species_threshold	0.01	0	0
Plastic-MBR-8	PET	Gemmatirosa_below_species_threshold	0.06	0	0
Plastic-MBR-8	PET	Rhodococcus_gordoniae	0.01	0	0
Plastic-MBR-8	PET	Oceanipulchritudo_below_species_threshold	0.01	0	0
Plastic-MBR-8	PET	Serinibacter_below_species_threshold	0.11	0	0
Plastic-MBR-8	PET	Lactococcus_raffinolactis	0.01	0	0
Plastic-MBR-8	PET	Desulfatitalea_below_species_threshold	0.03	0	0
Plastic-MBR-8	PET	Chloroflexus_below_species_threshold	0.32	0	0
Plastic-MBR-8	PET	Aceticella_below_species_threshold	0.01	0	0
Plastic-MBR-8	PET	Thermanaeromonas_below_species_threshold	0.05	0	0
Plastic-MBR-8	PET	Flavobacterium_celericrescens	0.04	0	0
Plastic-MBR-8	PET	Neotabrizicola_below_species_threshold	0.01	0	0
Plastic-MBR-8	PET	Pseudorhizobium_below_species_threshold	0.01	0	0
Plastic-MBR-8	PET	Paraconexibacter_below_species_threshold	0.07	0	0
Plastic-MBR-8	PET	Roseisolibacter_below_species_threshold	0.01	0	0
Plastic-MBR-8	PET	Lysobacter_below_species_threshold	0.02	0	0
Plastic-MBR-8	PET	Acinetobacter_entericus	0.01	0	0
Plastic-MBR-8	PET	Nitrincola_below_species_threshold	0.01	0	0
Plastic-MBR-8	PET	Chryseobacterium_formosense	0.01	0	0
Plastic-MBR-8	PET	Nocardioides_marinus	0.01	0	0
Plastic-MBR-8	PET	Okibacterium_below_species_threshold	0.01	0	0
Plastic-MBR-8	PET	Mycolicibacterium_gilvum	0.09	0	0
Plastic-MBR-8	PET	Actinotalea_solisilvae	0.01	0	0
Plastic-MBR-8	PET	Sinirhodobacter_below_species_threshold	0.01	0	0
Plastic-MBR-8	PET	Acinetobacter_multihit_species	0.01	0	0
Plastic-MBR-8	PET	Ereboglobus_below_species_threshold	0.01	0	0
Plastic-MBR-8	PET	Kordia_below_species_threshold	0.01	0	0
Plastic-MBR-8	PET	Streptomyces_sasae	0.01	0	0
Plastic-MBR-8	PET	Rhodococcus_artemisiae	0.01	0	0
Plastic-MBR-8	PET	Terrabacter_aeriphilus	0.02	0	0
Plastic-MBR-8	PET	Aestuariivirga_below_species_threshold	0.01	0	0
Plastic-MBR-8	PET	Pengzhenrongella_below_species_threshold	0.02	0	0
Plastic-MBR-8	PET	Acinetobacter_johnsonii	0.06	0	0
Plastic-MBR-8	PET	Mycolicibacterium_psychrotolerans	0.02	0	0
Plastic-MBR-8	PET	Microcella_below_species_threshold	0.01	0	0
Plastic-MBR-8	PET	Nibricoccus_below_species_threshold	0.02	0	0
Plastic-MBR-8	PET	Parachitinimonas_below_species_threshold	0.02	0	0
Plastic-MBR-8	PET	Gelidibacter_below_species_threshold	0.05	0	0
Plastic-MBR-8	PET	Arthrobacter_oryzae	0.01	0	0
Plastic-MBR-8	PET	Cellulomonas_below_species_threshold	0.24	0	0
Plastic-MBR-8	PET	Microterricola_below_species_threshold	0.01	0	0
Plastic-MBR-8	PET	Candidatus-Frankia_below_species_threshold	0.01	0	0
Plastic-MBR-8	PET	Arthrobacter_below_species_threshold	0.23	0	0
Plastic-MBR-8	PET	Gordonia_polyisoprenivorans	0.01	0	0
Plastic-MBR-8	PET	Pukyongiella_below_species_threshold	0.01	0	0
Plastic-MBR-8	PET	Legionella_below_species_threshold	0.02	0	0
Plastic-MBR-8	PET	Propionicimonas_below_species_threshold	0.1	0	0
Plastic-MBR-8	PET	Rhodococcus_ruber	0.02	0	0
Plastic-MBR-8	PET	Acidipropionibacterium_acidipropionici	0.01	0	0
Plastic-MBR-8	PET	Caldanaerobius_below_species_threshold	0.01	0	0
Plastic-MBR-8	PET	Conexibacter_below_species_threshold	0.19	0	0
Plastic-MBR-8	PET	Mycolicibacterium_aubagnense	0.01	0	0
Plastic-MBR-8	PET	Oryzomonas_below_species_threshold	0.01	0	0
Plastic-MBR-8	PET	Peredibacter_below_species_threshold	0.25	0	0
Plastic-MBR-8	PET	Sanguibacter_below_species_threshold	0.02	0	0
Plastic-MBR-8	PET	Anaerocolumna_below_species_threshold	0.01	0	0
Plastic-MBR-8	PET	Methanocella_below_species_threshold	0.01	0	0
Plastic-MBR-8	PET	Acetivibrio_below_species_threshold	0.03	0	0
Plastic-MBR-8	PET	Aquipseudomonas_below_species_threshold	0.01	0	0
Plastic-MBR-8	PET	Variovorax_below_species_threshold	0.19	0	0
Plastic-MBR-8	PET	Comamonas_aquatica	0.01	0	0
Plastic-MBR-8	PET	Ornithinimicrobium_below_species_threshold	0.06	0	0
Plastic-MBR-8	PET	Pseudarthrobacter_chlorophenolicus	0.01	0	0
Plastic-MBR-8	PET	Acidothermus_below_species_threshold	0.01	0	0
Plastic-MBR-8	PET	Mycolicibacterium_pallens	0.01	0	0
Plastic-MBR-8	PET	Lujinxingia_below_species_threshold	0.07	0	0
Plastic-MBR-8	PET	Herbiconiux_below_species_threshold	0.06	0	0
Plastic-MBR-8	PET	Paenarthrobacter_below_species_threshold	0.12	0	0
Plastic-MBR-8	PET	Marivivens_below_species_threshold	0.01	0	0
Plastic-MBR-8	PET	Sphaerotilus_below_species_threshold	0.01	0	0
Plastic-MBR-8	PET	Casimicrobium_huifangae	0.01	0	0
Plastic-MBR-8	PET	Chitinimonas_below_species_threshold	0.02	0	0
Plastic-MBR-8	PET	Dietzia_below_species_threshold	0.02	0	0
Plastic-MBR-8	PET	Fimbriimonas_below_species_threshold	0.01	0	0
Plastic-MBR-8	PET	Pseudacidovorax_below_species_threshold	0.01	0	0
Plastic-MBR-8	PET	Mycetocola_below_species_threshold	0.02	0	0
Plastic-MBR-8	PET	Tessaracoccus_below_species_threshold	0.19	0	0
Plastic-MBR-8	PET	Pseudofulvimonas_below_species_threshold	0.12	0	0
Plastic-MBR-8	PET	Alcanivorax_below_species_threshold	0.01	0	0
Plastic-MBR-8	PET	Nocardioides_convexus	0.01	0	0
Plastic-MBR-8	PET	Rhodoplanes_below_species_threshold	0.01	0	0
Plastic-MBR-8	PET	Demequina_sediminis	0.02	0	0
Plastic-MBR-8	PET	Dietzia_cinnamea	0.02	0	0
Plastic-MBR-8	PET	Tepidimonas_below_species_threshold	0.02	0	0
Plastic-MBR-8	PET	Corynebacterium_below_species_threshold	0.09	0	0
Plastic-MBR-8	PET	Rathayibacter_below_species_threshold	0.25	0	0
Plastic-MBR-8	PET	Mycolicibacterium_wolinskyi	0.01	0	0
Plastic-MBR-8	PET	Dermatobacter_below_species_threshold	0.05	0	0
Plastic-MBR-8	PET	Geobacter_below_species_threshold	0.01	0	0
Plastic-MBR-8	PET	Rhodoferax_sediminis	0.01	0	0
Plastic-MBR-8	PET	Actinomycetospora_below_species_threshold	0.02	0	0
Plastic-MBR-8	PET	Streptosporangium_below_species_threshold	0.15	0	0
Plastic-MBR-8	PET	Corynebacterium_kalinowskii	0.02	0	0
Plastic-MBR-8	PET	Methyloversatilis_discipulorum	0.01	0	0
Plastic-MBR-8	PET	Candidatus-Pelagibacter_below_species_threshold	0.02	0	0
Plastic-MBR-8	PET	Alteromonas_below_species_threshold	0.01	0	0
Plastic-MBR-8	PET	Desulfofundulus_below_species_threshold	0.07	0	0
Plastic-MBR-8	PET	Nocardioides_oceani	0.01	0	0
Plastic-MBR-8	PET	Limnochorda_below_species_threshold	0.05	0	0
Plastic-MBR-8	PET	Paenibacillus_below_species_threshold	0.41	0	0
Plastic-MBR-8	PET	Nocardioides_zeicaulis	0.03	0	0
Plastic-MBR-8	PET	Pontibacillus_below_species_threshold	0.01	0	0
Plastic-MBR-8	PET	Streptomyces_below_species_threshold	0.42	0	0
Plastic-MBR-8	PET	Cryobacterium_below_species_threshold	0.06	0	0
Plastic-MBR-8	PET	Vibrio_below_species_threshold	0.01	0	0
Plastic-MBR-8	PET	Prescottella_below_species_threshold	0.12	0	0
Plastic-MBR-8	PET	Subtercola_below_species_threshold	0.05	0	0
Plastic-MBR-8	PET	Deinococcus_below_species_threshold	0.05	0	0
Plastic-MBR-8	PET	Flavisolibacter_below_species_threshold	0.01	0	0
Plastic-MBR-8	PET	Blastococcus_below_species_threshold	0.03	0	0
Plastic-MBR-8	PET	Geosporobacter_below_species_threshold	0.03	0	0
Plastic-MBR-8	PET	Mycolicibacterium_neoaurum	0.08	0	0
Plastic-MBR-8	PET	Alkalihalobacterium_below_species_threshold	0.01	0	0
Plastic-MBR-8	PET	Litorivita_below_species_threshold	0.01	0	0
Plastic-MBR-8	PET	Chryseobacterium_indicum	0.01	0	0
Plastic-MBR-8	PET	Paludibaculum_below_species_threshold	0.08	0	0
Plastic-MBR-8	PET	Actinomycetospora_lemnae	0.01	0	0
Plastic-MBR-8	PET	Pseudonocardia_below_species_threshold	0.1	0	0
Plastic-MBR-8	PET	Mycolicibacterium_xanthum	0.03	0	0
Plastic-MBR-8	PET	Nocardioides_panacihumi	0.02	0	0
Plastic-MBR-8	PET	Paracoccus_below_species_threshold	0.01	0	0
Plastic-MBR-8	PET	Williamsia_muralis	0.01	0	0
Plastic-MBR-8	PET	Flavobacterium_tructae	0.01	0	0
Plastic-MBR-8	PET	Nostocoides_below_species_threshold	0.08	0	0
Plastic-MBR-8	PET	Bacillus_below_species_threshold	0.01	0	0
Plastic-MBR-8	PET	Mycobacteroides_below_species_threshold	0.07	0	0
Plastic-MBR-8	PET	Gardnerella_below_species_threshold	0.01	0	0
Plastic-MBR-8	PET	Macromonas_below_species_threshold	0.07	0	0
Plastic-MBR-8	PET	Oryzobacter_below_species_threshold	0.03	0	0
Plastic-MBR-8	PET	Hyalangium_below_species_threshold	0.22	0	0
Plastic-MBR-8	PET	Fodinisporobacter_below_species_threshold	0.01	0	0
Plastic-MBR-8	PET	Mycolicibacterium_madagascariense	0.02	0	0
Plastic-MBR-8	PET	Bizionia_below_species_threshold	0.02	0	0
Plastic-MBR-8	PET	Kocuria_below_species_threshold	0.2	0	0
Plastic-MBR-8	PET	Flavobacterium_aquaticum	0.03	0	0
Plastic-MBR-8	PET	Alsobacter_below_species_threshold	0.01	0	0
Plastic-MBR-8	PET	Undibacterium_below_species_threshold	0.03	0	0
Plastic-MBR-8	PET	Lactococcus_below_species_threshold	0.08	0	0
Plastic-MBR-8	PET	Cellulosimicrobium_below_species_threshold	0.03	0	0
Plastic-MBR-8	PET	Siculibacillus_below_species_threshold	0.01	0	0
Plastic-MBR-8	PET	Casimicrobium_below_species_threshold	0.16	0	0
Plastic-MBR-8	PET	Pseudolysobacter_below_species_threshold	0.05	0	0
Plastic-MBR-8	PET	Bartonella_below_species_threshold	0.01	0	0
Plastic-MBR-8	PET	Tessaracoccus_flavus	0.01	0	0
Plastic-MBR-8	PET	Isoptericola_below_species_threshold	0.02	0	0
Plastic-MBR-8	PET	Pseudaminobacter_below_species_threshold	0.01	0	0
Plastic-MBR-8	PET	Exiguobacterium_below_species_threshold	0.01	0	0
Plastic-MBR-8	PET	Mycolicibacterium_phocaicum	0.04	0	0
Plastic-MBR-8	PET	Microaerobacter_below_species_threshold	0.05	0	0
Plastic-MBR-8	PET	Roseovarius_below_species_threshold	0.01	0	0
Plastic-MBR-8	PET	Mycobacteroides_abscessus	0.01	0	0
Plastic-MBR-8	PET	Qipengyuania_below_species_threshold	0.01	0	0
Plastic-MBR-8	PET	Gordonia_multihit_species	0.02	0	0
Plastic-MBR-8	PET	Lysobacter_luteus	0.01	0	0
Plastic-MBR-8	PET	Longivirga_below_species_threshold	0.03	0	0
Plastic-MBR-8	PET	[Mycobacterium]_below_species_threshold	0.2	0	0
Plastic-MBR-8	PET	Candidatus-Protochlamydia_below_species_threshold	0.01	0	0
Plastic-MBR-8	PET	Gemmobacter_below_species_threshold	0.02	0	0
Plastic-MBR-8	PET	Mycolicibacterium_austroafricanum	0.02	0	0
Plastic-MBR-8	PET	Acinetobacter_tibetensis	0.01	0	0
Plastic-MBR-8	PET	Janibacter_melonis	0.08	0	0
Plastic-MBR-8	PET	Lactococcus_chungangensis	0.02	0	0
Plastic-MBR-8	PET	Ostreiculturibacter_below_species_threshold	0.01	0	0
Plastic-MBR-8	PET	Leifsonia_below_species_threshold	0.04	0	0
Plastic-MBR-8	PET	Serinicoccus_below_species_threshold	0.02	0	0
Plastic-MBR-8	PET	Anaerobacterium_below_species_threshold	0.02	0	0
Plastic-MBR-8	PET	Nocardioides_aestuarii	0.01	0	0
Plastic-MBR-8	PET	Sphingobium_below_species_threshold	0.01	0	0
Plastic-MBR-8	PET	Anaerosoma_below_species_threshold	0.02	0	0
Plastic-MBR-8	PET	Gemmatimonas_below_species_threshold	0.03	0	0
Plastic-MBR-8	PET	Mycolicibacterium_bacteremicum	0.34	0	0
Plastic-MBR-8	PET	Sulfuricaulis_below_species_threshold	0.05	0	0
Plastic-MBR-8	PET	Ornithinibacter_below_species_threshold	0.01	0	0
Plastic-MBR-8	PET	Mycobacterium_helveticum	0.01	0	0
Plastic-MBR-8	PET	Leucobacter_below_species_threshold	0.18	0	0
Plastic-MBR-8	PET	Mumia_below_species_threshold	0.05	0	0
Plastic-MBR-8	PET	Mycobacterium_below_species_threshold	0.72	0	0
Plastic-MBR-8	PET	Skermania_below_species_threshold	0.02	0	0
Plastic-MBR-8	PET	Acidipropionibacterium_below_species_threshold	0.01	0	0
Plastic-MBR-8	PET	Phytobacter_below_species_threshold	0.01	0	0
Plastic-MBR-8	PET	Microlunatus_below_species_threshold	0.01	0	0
Plastic-MBR-8	PET	Mycolicibacterium_tokaiense	0.03	0	0
Plastic-MBR-8	PET	Williamsia_below_species_threshold	0.18	0	0
Plastic-MBR-8	PET	Pseudarthrobacter_below_species_threshold	0.13	0	0
Plastic-MBR-8	PET	Litorihabitans_below_species_threshold	0.08	0	0
Plastic-MBR-8	PET	Curtobacterium_citreum	0.01	0	0
Plastic-MBR-8	PET	Clostridioides_below_species_threshold	0.01	0	0
Plastic-MBR-8	PET	Aurantibacillus_below_species_threshold	0.01	0	0
Plastic-MBR-8	PET	Mycolicibacillus_below_species_threshold	0.1	0	0
Plastic-MBR-8	PET	Rothia_endophytica	0.02	0	0
Plastic-MBR-8	PET	Rhodothermus_below_species_threshold	0.01	0	0
Plastic-MBR-8	PET	Allitabrizicola_below_species_threshold	0.01	0	0
Plastic-MBR-8	PET	Xanthomonas_below_species_threshold	0.01	0	0
Plastic-MBR-8	PET	Rudaeicoccus_below_species_threshold	0.01	0	0
Plastic-MBR-8	PET	Gordonia_below_species_threshold	0.33	0	0
Plastic-MBR-8	PET	Pedococcus_aerophilus	0.01	0	0
Plastic-MBR-8	PET	Gordonia_amicalis	0.02	0	0
Plastic-MBR-8	PET	Knoellia_sinensis	0.01	0	0
Plastic-MBR-8	PET	Oerskovia_below_species_threshold	0.03	0	0
Plastic-MBR-8	PET	Cereibacter_below_species_threshold	0.01	0	0
Plastic-MBR-8	PET	Propioniciclava_below_species_threshold	0.12	0	0
Plastic-MBR-8	PET	Paenimyroides_below_species_threshold	0.01	0	0
Plastic-MBR-8	PET	Janibacter_below_species_threshold	0.06	0	0
Plastic-MBR-8	PET	Brumimicrobium_below_species_threshold	0.04	0	0
Plastic-MBR-8	PET	Aestuariivita_below_species_threshold	0.01	0	0
Plastic-MBR-8	PET	Nitrosomonas_below_species_threshold	0.18	0	0
Plastic-MBR-8	PET	Mycobacterium_shimoidei	0.01	0	0
Plastic-MBR-8	PET	Motilibacter_below_species_threshold	0.04	0	0
Plastic-MBR-8	PET	Amnibacterium_below_species_threshold	0.01	0	0
Plastic-MBR-8	PET	Aeromonas_allosaccharophila	0.01	0	0
Plastic-MBR-8	PET	Rhizobium_terricola	0.01	0	0
Plastic-MBR-8	PET	Agromyces_below_species_threshold	0.15	0	0
Plastic-MBR-8	PET	Kaistella_below_species_threshold	0.06	0	0
Plastic-MBR-8	PET	Dietzia_kunjamensis	0.05	0	0
Plastic-MBR-8	PET	Aeromicrobium_below_species_threshold	0.4	0	0
Plastic-MBR-8	PET	Corynebacterium_kefirresidentii	0.02	0	0
Plastic-MBR-8	PET	Porticoccus_below_species_threshold	0.01	0	0
Plastic-MBR-8	PET	Mycolicibacterium_doricum	0.01	0	0
Plastic-MBR-8	PET	Kocuria_rhizophila	0.01	0	0
Plastic-MBR-8	PET	Mycobacteroides_chelonae	0.01	0	0
Plastic-MBR-8	PET	Acinetobacter_tandoii	0.03	0	0
Plastic-MBR-8	PET	Cutibacterium_acnes	0.02	0	0
Plastic-MBR-8	PET	Flavobacterium_cheonhonense	0.02	0	0
Plastic-MBR-8	PET	Aquabacterium_parvum	0.02	0	0
Plastic-MBR-8	PET	Actinomyces_below_species_threshold	0.01	0	0
Plastic-MBR-8	PET	Leptolinea_below_species_threshold	0.01	0	0
Plastic-MBR-8	PET	Meiothermus_below_species_threshold	0.01	0	0
Plastic-MBR-8	PET	Mycolicibacterium_fallax	0.07	0	0
Plastic-MBR-8	PET	Terrabacter_below_species_threshold	0.07	0	0
Plastic-MBR-8	PET	Geodermatophilus_below_species_threshold	0.02	0	0
Plastic-MBR-8	PET	Microbacterium_kunmingense	0.01	0	0
Plastic-MBR-8	PET	Phenylobacterium_below_species_threshold	0.01	0	0
Plastic-MBR-8	PET	Methanooceanicella_below_species_threshold	0.01	0	0
Plastic-MBR-8	PET	Nocardioides_okcheonensis	0.01	0	0
Plastic-MBR-8	PET	Janibacter_indicus	0.02	0	0
Plastic-MBR-8	PET	Mycolicibacterium_insubricum	0.03	0	0
Plastic-MBR-8	PET	Caldimonas_below_species_threshold	0.01	0	0
Plastic-MBR-8	PET	Gaiella_below_species_threshold	0.03	0	0
Plastic-MBR-8	PET	Pelotomaculum_below_species_threshold	0.01	0	0
Plastic-MBR-8	PET	Solirubrobacter_below_species_threshold	0.07	0	0
Plastic-MBR-8	PET	Acinetobacter_below_species_threshold	0.02	0	0
Plastic-MBR-8	PET	Rhodococcus_zopfii	0.03	0	0
Plastic-MBR-8	PET	Gordonia_otitidis	0.01	0	0
Plastic-MBR-8	PET	Nocardia_asteroides	0.04	0	0
Plastic-MBR-8	PET	Conyzicola_below_species_threshold	0.02	0	0
Plastic-MBR-8	PET	Mycobacterium_yunnanensis	0.01	0	0
Plastic-MBR-8	PET	Saccharomonospora_below_species_threshold	0.02	0	0
Plastic-MBR-8	PET	Geotalea_below_species_threshold	0.02	0	0
Plastic-MBR-8	PET	Brockia_below_species_threshold	0.01	0	0
Plastic-MBR-8	PET	Mycolicibacterium_rufum	0.1	0	0
Plastic-MBR-8	PET	Acetobacterium_below_species_threshold	0.01	0	0
Plastic-MBR-8	PET	Candidatus-Mycolicibacterium_below_species_threshold	0.58	0	0
Plastic-MBR-8	PET	Luteimonas_below_species_threshold	0.01	0	0
Plastic-MBR-8	PET	Proteiniclasticum_below_species_threshold	0.01	0	0
Plastic-MBR-8	PET	Allobranchiibius_below_species_threshold	0.01	0	0
Plastic-MBR-8	PET	Glycomyces_below_species_threshold	0.02	0	0
Plastic-MBR-8	PET	Ilumatobacter_below_species_threshold	0.23	0	0
Plastic-MBR-8	PET	Patulibacter_below_species_threshold	0.07	0	0
Plastic-MBR-8	PET	Microbacterium_below_species_threshold	0.48	0	0
Plastic-MBR-8	PET	Sphingomonas_jaspsi	0.01	0	0
Plastic-MBR-8	PET	Kaistia_below_species_threshold	0.01	0	0
Plastic-MBR-8	PET	Cutibacterium_granulosum	0.01	0	0
Plastic-MBR-8	PET	Aeromicrobium_erythreum	0.2	0	0
Plastic-MBR-8	PET	Nigerium_below_species_threshold	0.01	0	0
Plastic-MBR-8	PET	Mycolicibacterium_murale	0.02	0	0
Plastic-MBR-8	PET	Lentzea_below_species_threshold	0.03	0	0
Plastic-MBR-8	PET	Dehalobacterium_below_species_threshold	0.03	0	0
Plastic-MBR-8	PET	Jiangella_below_species_threshold	0.05	0	0
Plastic-MBR-8	PET	Patulibacter_brassicae	0.03	0	0
Plastic-MBR-8	PET	Litorivicinus_lipolyticus	0.01	0	0
Plastic-MBR-8	PET	Caldicellulosiruptor_below_species_threshold	0.02	0	0
Plastic-MBR-8	PET	Mariniflexile_below_species_threshold	0.1	0	0
Plastic-MBR-8	PET	Prescottella_equi	0.02	0	0
Plastic-MBR-8	PET	Halobacteriovorax_below_species_threshold	0.01	0	0
Plastic-MBR-8	PET	Calidithermus_below_species_threshold	0.01	0	0
Plastic-MBR-8	PET	Mycolicibacter_below_species_threshold	0.14	0	0
Plastic-MBR-8	PET	Donghicola_below_species_threshold	0.01	0	0
Plastic-MBR-8	PET	Xylanivirga_below_species_threshold	0.01	0	0
Plastic-MBR-8	PET	Citricoccus_zhacaiensis	0.01	0	0
Plastic-MBR-8	PET	Hominilimicola_below_species_threshold	0.02	0	0
Plastic-MBR-8	PET	Ancrocorticia_below_species_threshold	0.01	0	0
Plastic-MBR-8	PET	Corynebacterium_maris	0.01	0	0
Plastic-MBR-8	PET	Nocardioides_deserti	0.08	0	0
Plastic-MBR-8	PET	Lapillicoccus_jejuensis	0.01	0	0
Plastic-MBR-8	PET	Galactobacter_below_species_threshold	0.01	0	0
Plastic-MBR-8	PET	Actinokineospora_bangkokensis	0.02	0	0
Plastic-MBR-8	PET	Mycolicibacterium_canariasense	0.07	0	0
Plastic-MBR-8	PET	Mycolicibacterium_peregrinum	0.01	0	0
Plastic-MBR-8	PET	Ornithinimicrobium_flavum	0.02	0	0
Plastic-MBR-8	PET	Ulvibacter_below_species_threshold	0.01	0	0
Plastic-MBR-8	PET	Tersicoccus_below_species_threshold	0.01	0	0
Plastic-MBR-8	PET	Dyadobacter_below_species_threshold	0.02	0	0
Plastic-MBR-8	PET	Ancylobacter_below_species_threshold	0.01	0	0
Plastic-MBR-8	PET	Litoribaculum_below_species_threshold	0.01	0	0
Plastic-MBR-8	PET	Intrasporangium_below_species_threshold	0.12	0	0
Plastic-MBR-8	PET	Mycolicibacterium_duvalii	0.01	0	0
Plastic-MBR-8	PET	Svornostia_below_species_threshold	0.1	0	0
Plastic-MBR-8	PET	Corynebacterium_callunae	0.02	0	0
Plastic-MBR-8	PET	Tautonia_below_species_threshold	0.01	0	0
Plastic-MBR-8	PET	Epilithonimonas_below_species_threshold	0.02	0	0
Plastic-MBR-8	PET	Oleiharenicola_below_species_threshold	0.01	0	0
Plastic-MBR-8	PET	Tunturibacter_below_species_threshold	0.01	0	0
Plastic-MBR-8	PET	Rhodoferax_below_species_threshold	0.01	0	0
Plastic-MBR-8	PET	Anaeromusa_acidaminophila	0.01	0	0
Plastic-MBR-8	PET	Gordonia_alkanivorans	0.01	0	0
Plastic-MBR-8	PET	Reinekea_marinisedimentorum	0.01	0	0
Plastic-MBR-8	PET	Mesoterricola_below_species_threshold	0.04	0	0
Plastic-MBR-8	PET	Frankia_below_species_threshold	0.17	0	0
Plastic-MBR-8	PET	Halobacillus_below_species_threshold	0.15	0	0
Plastic-MBR-8	PET	Mycolicibacterium_hippocampi	0.01	0	0
Plastic-MBR-8	PET	Haliangium_below_species_threshold	0.07	0	0
Plastic-MBR-8	PET	Mycolicibacterium_brumae	0.01	0	0
Plastic-MBR-8	PET	Thermoanaerobacterium_below_species_threshold	0.02	0	0
Plastic-MBR-8	PET	Acinetobacter_rongchengensis	0.01	0	0
Plastic-MBR-8	PET	Defluviimonas_below_species_threshold	0.01	0	0
Plastic-MBR-8	PET	Sandaracinus_below_species_threshold	0.13	0	0
Plastic-MBR-8	PET	Pilimelia_below_species_threshold	0.13	0	0
Plastic-MBR-8	PET	Pseudoclavibacter_below_species_threshold	0.02	0	0
Plastic-MBR-8	PET	Thiothrix_below_species_threshold	0.01	0	0
Plastic-MBR-8	PET	Parageobacillus_below_species_threshold	0.07	0	0
Plastic-MBR-8	PET	Sinomonas_below_species_threshold	0.12	0	0
Plastic-MBR-8	PET	Polyangium_below_species_threshold	0.29	0	0
Plastic-MBR-8	PET	Gordonia_hongkongensis	0.02	0	0
Plastic-MBR-8	PET	Methylosinus_below_species_threshold	0.18	0	0
Plastic-MBR-8	PET	Rhabdothermincola_below_species_threshold	0.22	0	0
Plastic-MBR-8	PET	Xylanimonas_below_species_threshold	0.02	0	0
Plastic-MBR-8	PET	Chryseobacterium_jejuense	0.01	0	0
Plastic-MBR-8	PET	Aeromicrobium_alkaliterrae	0.04	0	0
Plastic-MBR-8	PET	Spongiivirga_below_species_threshold	0.01	0	0
Plastic-MBR-8	PET	Helcobacillus_below_species_threshold	0.01	0	0
Plastic-MBR-8	PET	Vulgatibacter_below_species_threshold	0.04	0	0
Plastic-MBR-8	PET	Anaerobacillus_below_species_threshold	0.01	0	0
Plastic-MBR-8	PET	Sphingopyxis_below_species_threshold	0.01	0	0
Plastic-MBR-8	PET	Micropruina_glycogenica	0.03	0	0
Plastic-MBR-8	PET	Kocuria_palustris	0.01	0	0
Plastic-MBR-8	PET	Arcobacter_below_species_threshold	0.01	0	0
Plastic-MBR-8	PET	Demequina_below_species_threshold	0.15	0	0
Plastic-MBR-8	PET	Novosphingobium_below_species_threshold	0.01	0	0
Plastic-MBR-8	PET	Mycobacterium_kyogaense	0.08	0	0
Plastic-MBR-8	PET	Micromonospora_mangrovi	0.01	0	0
Plastic-MBR-8	PET	[Mycobacterium]_zoologicum	0.01	0	0
Plastic-MBR-8	PET	Dokdonella_below_species_threshold	0.01	0	0
Plastic-MBR-8	PET	Methyloversatilis_universalis	0.01	0	0
Plastic-MBR-8	PET	Anaerotignum_below_species_threshold	0.01	0	0
Plastic-MBR-8	PET	Desulfurispora_below_species_threshold	0.04	0	0
Plastic-MBR-8	PET	Geoanaerobacter_below_species_threshold	0.02	0	0
Plastic-MBR-8	PET	Jiulongibacter_below_species_threshold	0.01	0	0
Plastic-MBR-8	PET	Clostridium_below_species_threshold	0.06	0	0
Plastic-MBR-8	PET	Dongia_below_species_threshold	0.01	0	0
Plastic-MBR-8	PET	Nakamurella_below_species_threshold	0.05	0	0
Plastic-MBR-8	PET	Flavobacterium_cyclinae	0.04	0	0
Plastic-MBR-8	PET	Kribbia_below_species_threshold	0.03	0	0
Plastic-MBR-8	PET	Desulfocucumis_below_species_threshold	0.01	0	0
Plastic-MBR-8	PET	Rhodococcoides_corynebacterioides	0.01	0	0
Plastic-MBR-8	PET	Raineyella_below_species_threshold	0.01	0	0
Plastic-MBR-8	PET	Alkalilimnicola_below_species_threshold	0.07	0	0
Plastic-MBR-8	PET	Hydrogenophaga_below_species_threshold	0.01	0	0
Plastic-MBR-8	PET	Mycolicibacterium_arenosum	0.02	0	0
Plastic-MBR-8	PET	Actinotalea_below_species_threshold	0.04	0	0
Plastic-MBR-8	PET	Roseiflexus_below_species_threshold	0.31	0	0
Plastic-MBR-8	PET	Methylocucumis_below_species_threshold	0.01	0	0
Plastic-MBR-8	PET	Thioalkalivibrio_below_species_threshold	0.01	0	0
Plastic-MBR-8	PET	Nannocystis_below_species_threshold	0.24	0	0
Plastic-MBR-8	PET	Thiocystis_below_species_threshold	0.01	0	0
Plastic-MBR-8	PET	Nocardioides_multihit_species	0.01	0	0
Plastic-MBR-8	PET	Paenarthrobacter_ilicis	0.01	0	0
Plastic-MBR-8	PET	Nocardioides_pinisoli	0.01	0	0
Plastic-MBR-8	PET	Mycobacterium_avium	0.02	0	0
Plastic-MBR-8	PET	Oerskovia_douganii	0.01	0	0
Plastic-MBR-8	PET	Mycolicibacterium_vinylchloridicum	0.01	0	0
Plastic-MBR-8	PET	Rhodococcus_indonesiensis	0.01	0	0
Plastic-MBR-8	PET	Roseateles_below_species_threshold	0.02	0	0
Plastic-MBR-8	PET	Actinopolyspora_below_species_threshold	0.01	0	0
Plastic-MBR-8	PET	Bombiscardovia_below_species_threshold	0.01	0	0
Plastic-MBR-8	PET	Solimonas_below_species_threshold	0.01	0	0
Plastic-MBR-8	PET	Mycolicibacterium_poriferae	0.02	0	0
Plastic-MBR-8	PET	Achromobacter_below_species_threshold	0.06	0	0
Plastic-MBR-8	PET	Geomobilimonas_below_species_threshold	0.09	0	0
Plastic-MBR-8	PET	Hanstruepera_below_species_threshold	0.01	0	0
Plastic-MBR-8	PET	Brachybacterium_below_species_threshold	0.09	0	0
Plastic-MBR-8	PET	Clavibacter_below_species_threshold	0.04	0	0
Plastic-MBR-8	PET	Erythrobacter_below_species_threshold	0.01	0	0
Plastic-MBR-8	PET	Oryzibacter_below_species_threshold	0.01	0	0
Plastic-MBR-8	PET	Rhodococcus_multihit_species	0.03	0	0
Plastic-MBR-8	PET	Flavobacterium_below_species_threshold	0.85	0	0
Plastic-MBR-8	PET	Flavobacterium_nitratireducens	0.01	0	0
Plastic-MBR-8	PET	Alkaliphilus_below_species_threshold	0.01	0	0
Plastic-MBR-8	PET	Tsukamurella_below_species_threshold	0.02	0	0
Plastic-MBR-8	PET	Phosphitispora_below_species_threshold	0.01	0	0
Plastic-MBR-8	PET	Mycolicibacter_algericus	0.01	0	0
Plastic-MBR-8	PET	Brachybacterium_paraconglomeratum	0.01	0	0
Plastic-MBR-8	PET	Dissulfurirhabdus_below_species_threshold	0.02	0	0
Plastic-MBR-8	PET	Massilia_putida	0.01	0	0
Plastic-MBR-8	PET	Parathalassolituus_penaei	0.01	0	0
Plastic-MBR-8	PET	Lautropia_below_species_threshold	0.01	0	0
Plastic-MBR-8	PET	Prescottella_defluvii	0.01	0	0
Plastic-MBR-8	PET	Propionibacterium_below_species_threshold	0.05	0	0
Plastic-MBR-8	PET	Galactobacter_valiniphilus	0.01	0	0
Plastic-MBR-8	PET	Chryseobacterium_shigense	0.01	0	0
Plastic-MBR-8	PET	Streptomyces_anulatus	0.01	0	0
Plastic-MBR-8	PET	Acinetobacter_bouvetii	0.01	0	0
Plastic-MBR-8	PET	Paenibacillus_chondroitinus	0.01	0	0
Plastic-MBR-8	PET	Roseateles_terrae	0.01	0	0
Plastic-MBR-8	PET	Acinetobacter_ursingii	0.01	0	0
Plastic-MBR-8	PET	Nocardioides_kribbensis	0.01	0	0
Plastic-MBR-8	PET	Pseudomonas_koreensis	0.01	0	0
Plastic-MBR-4	PEG	Pseudomonas_below_species_threshold	1.05	3.96331	4.16148
Plastic-MBR-4	PEG	Nonomuraea_below_species_threshold	0.9	3.92974	3.53677
Plastic-MBR-4	PEG	Streptacidiphilus_below_species_threshold	0.79	3.95308	3.12293
Plastic-MBR-4	PEG	Paraburkholderia_below_species_threshold	0.9	3.22597	2.90337
Plastic-MBR-4	PEG	Nocardioides_below_species_threshold	0.98	2.33428	2.28759
Plastic-MBR-4	PEG	Actinoplanes_below_species_threshold	0.69	2.0512	1.41533
Plastic-MBR-4	PEG	Burkholderia_below_species_threshold	0.81	1.57559	1.27623
Plastic-MBR-4	PEG	Amycolatopsis_below_species_threshold	0.74	1.70497	1.26168
Plastic-MBR-4	PEG	Pseudorhodoferax_below_species_threshold	0.54	2.30407	1.2442
Plastic-MBR-4	PEG	Delftia_below_species_threshold	0.46	2.16416	0.995514
Plastic-MBR-4	PEG	Roseicella_below_species_threshold	0.28	3.42219	0.958214
Plastic-MBR-4	PEG	Rhizobium_below_species_threshold	0.83	1.14362	0.949206
Plastic-MBR-4	PEG	Massilia_below_species_threshold	0.41	2.30946	0.946877
Plastic-MBR-4	PEG	Mycolicibacterium_below_species_threshold	0.85	1.10125	0.936061
Plastic-MBR-4	PEG	Reyranella_below_species_threshold	0.86	1.07716	0.926358
Plastic-MBR-4	PEG	Methylobacterium_below_species_threshold	0.42	2.10534	0.884244
Plastic-MBR-4	PEG	Planobispora_below_species_threshold	0.28	3.08817	0.864688
Plastic-MBR-4	PEG	Kibdelosporangium_below_species_threshold	0.2	4.12221	0.824442
Plastic-MBR-4	PEG	Caballeronia_below_species_threshold	0.37	2.14036	0.791935
Plastic-MBR-4	PEG	Enhydrobacter_below_species_threshold	0.25	3.14141	0.785353
Plastic-MBR-4	PEG	Pedobacter_below_species_threshold	0.16	4.15754	0.665206
Plastic-MBR-4	PEG	Nocardia_below_species_threshold	0.6	1.09589	0.657536
Plastic-MBR-4	PEG	Caulobacter_below_species_threshold	0.47	1.39605	0.656144
Plastic-MBR-4	PEG	Aureimonas_below_species_threshold	0.42	1.5486	0.650411
Plastic-MBR-4	PEG	Catenulispora_below_species_threshold	0.12	5.19154	0.622985
Plastic-MBR-4	PEG	Microvirga_below_species_threshold	0.43	1.40958	0.606117
Plastic-MBR-4	PEG	Sphaerisporangium_below_species_threshold	0.25	2.39615	0.599038
Plastic-MBR-4	PEG	Devosia_below_species_threshold	0.37	1.61556	0.597757
Plastic-MBR-4	PEG	Kutzneria_below_species_threshold	0.16	3.57636	0.572217
Plastic-MBR-4	PEG	Rhodopseudomonas_below_species_threshold	0.45	1.17042	0.52669
Plastic-MBR-4	PEG	Pigmentiphaga_below_species_threshold	0.23	2.20499	0.507148
Plastic-MBR-4	PEG	Kitasatospora_below_species_threshold	0.18	2.79849	0.503728
Plastic-MBR-4	PEG	Micromonospora_below_species_threshold	0.25	1.93741	0.484353
Plastic-MBR-4	PEG	Rhodopila_below_species_threshold	0.35	1.36093	0.476325
Plastic-MBR-4	PEG	Ensifer_below_species_threshold	0.24	1.97609	0.474262
Plastic-MBR-4	PEG	Rugamonas_below_species_threshold	0.21	2.09729	0.440432
Plastic-MBR-4	PEG	Taklimakanibacter_below_species_threshold	0.41	1.06081	0.434933
Plastic-MBR-4	PEG	Aminobacter_below_species_threshold	0.39	1.10784	0.432057
Plastic-MBR-4	PEG	Microbispora_below_species_threshold	0.36	1.1789	0.424406
Plastic-MBR-4	PEG	Paracraurococcus_below_species_threshold	0.24	1.6865	0.404759
Plastic-MBR-4	PEG	Bradyrhizobium_multihit_species	0.19	2.07815	0.394849
Plastic-MBR-4	PEG	Stenotrophomonas_below_species_threshold	0.33	1.18701	0.391714
Plastic-MBR-4	PEG	Belnapia_below_species_threshold	0.49	0.792368	0.38826
Plastic-MBR-4	PEG	Hypericibacter_below_species_threshold	0.42	0.922432	0.387421
Plastic-MBR-4	PEG	Stella_below_species_threshold	0.32	1.20812	0.3866
Plastic-MBR-4	PEG	Roseomonas_below_species_threshold	0.36	1.05511	0.37984
Plastic-MBR-4	PEG	Tistlia_below_species_threshold	0.25	1.51522	0.378805
Plastic-MBR-4	PEG	Actinacidiphila_below_species_threshold	0.22	1.67762	0.369077
Plastic-MBR-4	PEG	Aeromonas_below_species_threshold	0.16	2.27621	0.364193
Plastic-MBR-4	PEG	Actinomadura_below_species_threshold	0.44	0.810249	0.356509
Plastic-MBR-4	PEG	Haliscomenobacter_below_species_threshold	0.22	1.59842	0.351651
Plastic-MBR-4	PEG	Acrocarpospora_below_species_threshold	0.11	3.18173	0.34999
Plastic-MBR-4	PEG	Planotetraspora_below_species_threshold	0.11	3.12128	0.343341
Plastic-MBR-4	PEG	Albitalea_below_species_threshold	0.17	1.94322	0.330347
Plastic-MBR-4	PEG	Desertibaculum_below_species_threshold	0.31	1.04909	0.325217
Plastic-MBR-4	PEG	Salipiger_below_species_threshold	0.58	0.548651	0.318218
Plastic-MBR-4	PEG	Streptantibioticus_below_species_threshold	0.18	1.67342	0.301215
Plastic-MBR-4	PEG	Kineosporia_below_species_threshold	0.09	3.08437	0.277593
Plastic-MBR-4	PEG	Dankookia_below_species_threshold	0.18	1.49598	0.269277
Plastic-MBR-4	PEG	Siccirubricoccus_below_species_threshold	0.38	0.700653	0.266248
Plastic-MBR-4	PEG	Chromobacterium_below_species_threshold	0.26	0.989717	0.257326
Plastic-MBR-4	PEG	Tardiphaga_below_species_threshold	0.09	2.83446	0.255102
Plastic-MBR-4	PEG	Duganella_below_species_threshold	0.27	0.927461	0.250415
Plastic-MBR-4	PEG	Azospirillum_below_species_threshold	0.25	0.973462	0.243365
Plastic-MBR-4	PEG	Metapseudomonas_below_species_threshold	0.42	0.550567	0.231238
Plastic-MBR-4	PEG	Acuticoccus_below_species_threshold	0.22	1.04937	0.230862
Plastic-MBR-4	PEG	Thermoactinospora_below_species_threshold	0.19	1.21418	0.230695
Plastic-MBR-4	PEG	Xenophilus_below_species_threshold	0.38	0.59437	0.225861
Plastic-MBR-4	PEG	Saccharopolyspora_below_species_threshold	0.15	1.46776	0.220164
Plastic-MBR-4	PEG	Janthinobacterium_below_species_threshold	0.25	0.875169	0.218792
Plastic-MBR-4	PEG	Trebonia_below_species_threshold	0.09	2.41075	0.216967
Plastic-MBR-4	PEG	Paeniroseomonas_below_species_threshold	0.18	1.17179	0.210922
Plastic-MBR-4	PEG	Phytoactinopolyspora_below_species_threshold	0.1	2.10181	0.210181
Plastic-MBR-4	PEG	Agrobacterium_below_species_threshold	0.38	0.552634	0.210001
Plastic-MBR-4	PEG	Planosporangium_below_species_threshold	0.14	1.48896	0.208454
Plastic-MBR-4	PEG	Spirosoma_below_species_threshold	0.19	1.07181	0.203644
Plastic-MBR-4	PEG	Rhodococcus_below_species_threshold	0.19	1.06946	0.203198
Plastic-MBR-4	PEG	Microbaculum_below_species_threshold	0.2	0.986564	0.197313
Plastic-MBR-4	PEG	Bradyrhizobium_roseum	0.08	2.46467	0.197173
Plastic-MBR-4	PEG	Planomonospora_below_species_threshold	0.1	1.88828	0.188828
Plastic-MBR-4	PEG	Runella_below_species_threshold	0.19	0.96613	0.183565
Plastic-MBR-4	PEG	Actinophytocola_below_species_threshold	0.05	3.62902	0.181451
Plastic-MBR-4	PEG	Cyclobacterium_below_species_threshold	0.35	0.494465	0.173063
Plastic-MBR-4	PEG	Asanoa_below_species_threshold	0.14	1.22184	0.171058
Plastic-MBR-4	PEG	Actinokineospora_below_species_threshold	0.07	2.32721	0.162905
Plastic-MBR-4	PEG	Inquilinus_below_species_threshold	0.2	0.814327	0.162865
Plastic-MBR-4	PEG	Saccharothrix_below_species_threshold	0.17	0.92313	0.156932
Plastic-MBR-4	PEG	Roseibium_below_species_threshold	0.46	0.329956	0.15178
Plastic-MBR-4	PEG	Cystobacter_below_species_threshold	0.03	4.79324	0.143797
Plastic-MBR-4	PEG	Roseiarcus_below_species_threshold	0.09	1.58384	0.142545
Plastic-MBR-4	PEG	Scleromatobacter_below_species_threshold	0.08	1.76796	0.141437
Plastic-MBR-4	PEG	Herbidospora_below_species_threshold	0.05	2.761	0.13805
Plastic-MBR-4	PEG	Nitrospirillum_below_species_threshold	0.09	1.52623	0.137361
Plastic-MBR-4	PEG	Hymenobacter_below_species_threshold	0.06	2.25784	0.13547
Plastic-MBR-4	PEG	Tahibacter_below_species_threshold	0.14	0.939457	0.131524
Plastic-MBR-4	PEG	Marinibaculum_below_species_threshold	0.08	1.62835	0.130268
Plastic-MBR-4	PEG	Nocardiopsis_below_species_threshold	0.08	1.6205	0.12964
Plastic-MBR-4	PEG	Luedemannella_below_species_threshold	0.18	0.688781	0.123981
Plastic-MBR-4	PEG	Nostoc_below_species_threshold	0.05	2.21561	0.110781
Plastic-MBR-4	PEG	Rhodoligotrophos_below_species_threshold	0.18	0.587421	0.105736
Plastic-MBR-4	PEG	Stutzerimonas_below_species_threshold	0.08	1.23266	0.0986131
Plastic-MBR-4	PEG	Phyllobacterium_below_species_threshold	0.22	0.444585	0.0978087
Plastic-MBR-4	PEG	Aliidongia_below_species_threshold	0.06	1.53813	0.0922878
Plastic-MBR-4	PEG	Trinickia_below_species_threshold	0.21	0.438595	0.0921049
Plastic-MBR-4	PEG	Peristeroidobacter_below_species_threshold	0.09	1.02257	0.0920315
Plastic-MBR-4	PEG	Thermomonospora_below_species_threshold	0.09	1.01892	0.091703
Plastic-MBR-4	PEG	Rugosimonospora_below_species_threshold	0.03	2.96879	0.0890637
Plastic-MBR-4	PEG	Yinghuangia_below_species_threshold	0.02	4.18163	0.0836326
Plastic-MBR-4	PEG	Curvibacter_below_species_threshold	0.35	0.235206	0.082322
Plastic-MBR-4	PEG	Telluria_below_species_threshold	0.08	0.914899	0.073192
Plastic-MBR-4	PEG	Prauserella_below_species_threshold	0.06	1.17417	0.0704504
Plastic-MBR-4	PEG	Paraliomyxa_below_species_threshold	0.02	3.18441	0.0636881
Plastic-MBR-4	PEG	Rhizocola_below_species_threshold	0.02	3.14655	0.0629311
Plastic-MBR-4	PEG	Tistrella_below_species_threshold	0.07	0.89875	0.0629125
Plastic-MBR-4	PEG	Emticicia_below_species_threshold	0.43	0.142918	0.0614549
Plastic-MBR-4	PEG	Wenjunlia_below_species_threshold	0.09	0.674946	0.0607451
Plastic-MBR-4	PEG	Actinopolymorpha_below_species_threshold	0.04	1.50192	0.060077
Plastic-MBR-4	PEG	Phytohabitans_below_species_threshold	0.08	0.743387	0.059471
Plastic-MBR-4	PEG	Stackebrandtia_below_species_threshold	0.22	0.263783	0.0580322
Plastic-MBR-4	PEG	Plantactinospora_below_species_threshold	0.02	2.85323	0.0570645
Plastic-MBR-4	PEG	Brucella_below_species_threshold	0.44	0.125406	0.0551787
Plastic-MBR-4	PEG	Ktedonobacter_below_species_threshold	0.01	5.21491	0.0521491
Plastic-MBR-4	PEG	Crossiella_below_species_threshold	0.02	2.57567	0.0515133
Plastic-MBR-4	PEG	Brasilonema_below_species_threshold	0.06	0.849044	0.0509427
Plastic-MBR-4	PEG	Thermocatellispora_below_species_threshold	0.02	2.42263	0.0484526
Plastic-MBR-4	PEG	Aquincola_below_species_threshold	0.08	0.593413	0.0474731
Plastic-MBR-4	PEG	Foetidibacter_below_species_threshold	0.08	0.585115	0.0468092
Plastic-MBR-4	PEG	Neorhizobium_below_species_threshold	0.08	0.582977	0.0466382
Plastic-MBR-4	PEG	Endozoicomonas_below_species_threshold	0.25	0.183521	0.0458804
Plastic-MBR-4	PEG	Actinocrispum_below_species_threshold	0.03	1.48175	0.0444526
Plastic-MBR-4	PEG	Fibrella_below_species_threshold	0.05	0.883334	0.0441667
Plastic-MBR-4	PEG	Nibrella_below_species_threshold	0.04	1.09101	0.0436404
Plastic-MBR-4	PEG	Paralimibaculum_below_species_threshold	0.27	0.158037	0.0426699
Plastic-MBR-4	PEG	Desulfosarcina_below_species_threshold	0.07	0.604651	0.0423255
Plastic-MBR-4	PEG	Dactylosporangium_below_species_threshold	0.07	0.600855	0.0420599
Plastic-MBR-4	PEG	Scytonema_below_species_threshold	0.04	1.04242	0.0416969
Plastic-MBR-4	PEG	Prosthecodimorpha_below_species_threshold	0.07	0.577854	0.0404498
Plastic-MBR-4	PEG	Pseudomaricurvus_below_species_threshold	0.14	0.288111	0.0403356
Plastic-MBR-4	PEG	Vineibacter_below_species_threshold	0.24	0.166715	0.0400116
Plastic-MBR-4	PEG	Shewanella_below_species_threshold	0.43	0.0918141	0.0394801
Plastic-MBR-4	PEG	Plastoroseomonas_below_species_threshold	0.05	0.777565	0.0388782
Plastic-MBR-4	PEG	Actinosynnema_below_species_threshold	0.03	1.2947	0.0388409
Plastic-MBR-4	PEG	Pararobbsia_below_species_threshold	0.06	0.560086	0.0336052
Plastic-MBR-4	PEG	Oscillatoria_below_species_threshold	0.04	0.826016	0.0330406
Plastic-MBR-4	PEG	Symmachiella_below_species_threshold	0.01	3.16986	0.0316986
Plastic-MBR-4	PEG	Oleomonas_below_species_threshold	0.12	0.262919	0.0315503
Plastic-MBR-4	PEG	Microtetraspora_below_species_threshold	0.01	3.08675	0.0308675
Plastic-MBR-4	PEG	Pyxidicoccus_below_species_threshold	0.04	0.766499	0.03066
Plastic-MBR-4	PEG	Catenuloplanes_below_species_threshold	0.01	2.94895	0.0294895
Plastic-MBR-4	PEG	Euzebya_below_species_threshold	0.04	0.705927	0.0282371
Plastic-MBR-4	PEG	Terrirubrum_below_species_threshold	0.02	1.39652	0.0279304
Plastic-MBR-4	PEG	Flectobacillus_below_species_threshold	0.08	0.3329	0.026632
Plastic-MBR-4	PEG	Nitriliruptor_below_species_threshold	0.04	0.644115	0.0257646
Plastic-MBR-4	PEG	Rhizohabitans_below_species_threshold	0.04	0.643303	0.0257321
Plastic-MBR-4	PEG	Serratia_below_species_threshold	0.2	0.127207	0.0254413
Plastic-MBR-4	PEG	[Actinomadura]_below_species_threshold	0.02	1.2479	0.024958
Plastic-MBR-4	PEG	Umezawaea_below_species_threshold	0.01	2.46022	0.0246022
Plastic-MBR-4	PEG	Ktedonosporobacter_below_species_threshold	0.01	2.41351	0.0241351
Plastic-MBR-4	PEG	Winogradskya_below_species_threshold	0.01	2.35047	0.0235047
Plastic-MBR-4	PEG	Embleya_below_species_threshold	0.01	2.3071	0.023071
Plastic-MBR-4	PEG	Aetokthonos_below_species_threshold	0.05	0.460346	0.0230173
Plastic-MBR-4	PEG	Anatilimnocola_below_species_threshold	0.02	1.06935	0.021387
Plastic-MBR-4	PEG	Cryptosporangium_below_species_threshold	0.01	2.09808	0.0209808
Plastic-MBR-4	PEG	Streptoalloteichus_below_species_threshold	0.02	0.982489	0.0196498
Plastic-MBR-4	PEG	Alloyangia_below_species_threshold	0.13	0.148063	0.0192483
Plastic-MBR-4	PEG	Mycolicibacterium_obuense	0.21	0.0913834	0.0191905
Plastic-MBR-4	PEG	Chryseobacterium_below_species_threshold	0.06	0.31725	0.019035
Plastic-MBR-4	PEG	Marinibacterium_below_species_threshold	0.08	0.237676	0.0190141
Plastic-MBR-4	PEG	Allocatelliglobosispora_below_species_threshold	0.01	1.89942	0.0189942
Plastic-MBR-4	PEG	Povalibacter_below_species_threshold	0.01	1.89937	0.0189937
Plastic-MBR-4	PEG	Rudanella_below_species_threshold	0.06	0.314981	0.0188989
Plastic-MBR-4	PEG	Bradyrhizobium_icense	0.02	0.941451	0.018829
Plastic-MBR-4	PEG	Arcicella_below_species_threshold	0.05	0.370536	0.0185268
Plastic-MBR-4	PEG	Pseudosporangium_below_species_threshold	0.01	1.83336	0.0183336
Plastic-MBR-4	PEG	Spongiactinospora_below_species_threshold	0.01	1.82614	0.0182614
Plastic-MBR-4	PEG	Bradyrhizobium_barranii	0.02	0.889271	0.0177854
Plastic-MBR-4	PEG	Reyranella_aquatilis	0.3	0.0586686	0.0176006
Plastic-MBR-4	PEG	Catellatospora_below_species_threshold	0.01	1.75363	0.0175363
Plastic-MBR-4	PEG	Pseudogemmobacter_below_species_threshold	0.35	0.0482939	0.0169029
Plastic-MBR-4	PEG	Metarhizobium_below_species_threshold	0.04	0.413852	0.0165541
Plastic-MBR-4	PEG	Paucibacter_below_species_threshold	0.07	0.23194	0.0162358
Plastic-MBR-4	PEG	Antarcticirhabdus_below_species_threshold	0.07	0.229831	0.0160882
Plastic-MBR-4	PEG	Allokutzneria_below_species_threshold	0.01	1.52075	0.0152075
Plastic-MBR-4	PEG	Segnochrobactrum_below_species_threshold	0.08	0.17872	0.0142976
Plastic-MBR-4	PEG	Planctellipticum_below_species_threshold	0.01	1.41801	0.0141801
Plastic-MBR-4	PEG	Allonocardiopsis_below_species_threshold	0.02	0.699363	0.0139873
Plastic-MBR-4	PEG	Albimonas_below_species_threshold	0.16	0.0873096	0.0139695
Plastic-MBR-4	PEG	Skermanella_aerolata	0.01	1.38109	0.0138109
Plastic-MBR-4	PEG	Bradyrhizobium_cenepequi	0.04	0.340725	0.013629
Plastic-MBR-4	PEG	Alloacidobacterium_below_species_threshold	0.01	1.35972	0.0135972
Plastic-MBR-4	PEG	Mastigocoleus_below_species_threshold	0.04	0.339904	0.0135962
Plastic-MBR-4	PEG	Candidatus-Thiodictyon_below_species_threshold	0.01	1.30259	0.0130259
Plastic-MBR-4	PEG	Komarekiella_below_species_threshold	0.02	0.648955	0.0129791
Plastic-MBR-4	PEG	Pseudomonas_multihit_species	0.22	0.0577501	0.012705
Plastic-MBR-4	PEG	Denitrobaculum_below_species_threshold	0.12	0.104176	0.0125011
Plastic-MBR-4	PEG	Dulcicalothrix_below_species_threshold	0.03	0.399806	0.0119942
Plastic-MBR-4	PEG	Petropleomorpha_below_species_threshold	0.05	0.234445	0.0117223
Plastic-MBR-4	PEG	Desulfoluna_below_species_threshold	0.02	0.565424	0.0113085
Plastic-MBR-4	PEG	Kineococcus_below_species_threshold	0.01	1.11397	0.0111397
Plastic-MBR-4	PEG	Chlorogloeopsis_below_species_threshold	0.05	0.220535	0.0110268
Plastic-MBR-4	PEG	Pseudophaeobacter_below_species_threshold	0.25	0.043555	0.0108888
Plastic-MBR-4	PEG	Corallococcus_below_species_threshold	0.02	0.536181	0.0107236
Plastic-MBR-4	PEG	Jidongwangia_below_species_threshold	0.01	1.04374	0.0104374
Plastic-MBR-4	PEG	Bradyrhizobium_ottawaense	0.01	1.03306	0.0103306
Plastic-MBR-4	PEG	Leptolyngbya_below_species_threshold	0.01	0.953975	0.00953975
Plastic-MBR-4	PEG	Phaeacidiphilus_below_species_threshold	0.02	0.471648	0.00943296
Plastic-MBR-4	PEG	Bradyrhizobium_japonicum	0.01	0.940838	0.00940838
Plastic-MBR-4	PEG	Pinibacter_below_species_threshold	0.01	0.940815	0.00940815
Plastic-MBR-4	PEG	Desulfatibacillum_below_species_threshold	0.04	0.225587	0.00902348
Plastic-MBR-4	PEG	Granulosicoccus_below_species_threshold	0.13	0.0692536	0.00900297
Plastic-MBR-4	PEG	Salinicola_below_species_threshold	0.1	0.0876462	0.00876462
Plastic-MBR-4	PEG	Lichenifustis_below_species_threshold	0.01	0.852384	0.00852384
Plastic-MBR-4	PEG	Salinispora_below_species_threshold	0.12	0.0700676	0.00840811
Plastic-MBR-4	PEG	Herbihabitans_below_species_threshold	0.02	0.414124	0.00828247
Plastic-MBR-4	PEG	Rhizobium_multihit_species	0.01	0.816769	0.00816769
Plastic-MBR-4	PEG	Phaeodactylibacter_below_species_threshold	0.03	0.266937	0.00800812
Plastic-MBR-4	PEG	Acidovorax_facilis	0.04	0.197154	0.00788617
Plastic-MBR-4	PEG	Bradyrhizobium_diversitatis	0.01	0.784769	0.00784769
Plastic-MBR-4	PEG	Allorhizobium_below_species_threshold	0.14	0.0536563	0.00751188
Plastic-MBR-4	PEG	Bradyrhizobium_guangxiense	0.02	0.367512	0.00735024
Plastic-MBR-4	PEG	Streptomonospora_below_species_threshold	0.01	0.730815	0.00730815
Plastic-MBR-4	PEG	Kribbella_below_species_threshold	0.01	0.718582	0.00718582
Plastic-MBR-4	PEG	Thermopolyspora_below_species_threshold	0.03	0.231527	0.0069458
Plastic-MBR-4	PEG	Armatimonas_below_species_threshold	0.01	0.691105	0.00691105
Plastic-MBR-4	PEG	Rhabdobacter_below_species_threshold	0.03	0.226393	0.00679178
Plastic-MBR-4	PEG	Herpetosiphon_below_species_threshold	0.01	0.661515	0.00661515
Plastic-MBR-4	PEG	Catalinimonas_below_species_threshold	0.01	0.650767	0.00650767
Plastic-MBR-4	PEG	Pirellulimonas_below_species_threshold	0.01	0.640562	0.00640562
Plastic-MBR-4	PEG	Bradyrhizobium_ivorense	0.01	0.63942	0.0063942
Plastic-MBR-4	PEG	Aquabacterium_humicola	0.01	0.625028	0.00625028
Plastic-MBR-4	PEG	Bradyrhizobium_yuanmingense	0.01	0.61869	0.0061869
Plastic-MBR-4	PEG	Exilibacterium_below_species_threshold	0.03	0.206198	0.00618594
Plastic-MBR-4	PEG	Chroococcidiopsis_below_species_threshold	0.01	0.610324	0.00610324
Plastic-MBR-4	PEG	Thalassoglobus_below_species_threshold	0.01	0.593601	0.00593601
Plastic-MBR-4	PEG	Halotia_below_species_threshold	0.02	0.295376	0.00590752
Plastic-MBR-4	PEG	Gandjariella_below_species_threshold	0.02	0.29398	0.0058796
Plastic-MBR-4	PEG	Danxiaibacter_below_species_threshold	0.01	0.562585	0.00562585
Plastic-MBR-4	PEG	Paraglaciecola_below_species_threshold	0.14	0.0391445	0.00548023
Plastic-MBR-4	PEG	Spinactinospora_below_species_threshold	0.01	0.530244	0.00530244
Plastic-MBR-4	PEG	Variovorax_paradoxus	0.01	0.528619	0.00528619
Plastic-MBR-4	PEG	Desertimonas_below_species_threshold	0.03	0.16583	0.0049749
Plastic-MBR-4	PEG	Echinicola_below_species_threshold	0.09	0.0538058	0.00484252
Plastic-MBR-4	PEG	Sphaerimonospora_below_species_threshold	0.02	0.228045	0.0045609
Plastic-MBR-4	PEG	Salipaludibacillus_below_species_threshold	0.11	0.0409259	0.00450184
Plastic-MBR-4	PEG	Verticiella_below_species_threshold	0.01	0.44883	0.0044883
Plastic-MBR-4	PEG	Aquibacillus_below_species_threshold	0.09	0.0486716	0.00438044
Plastic-MBR-4	PEG	Bradyrhizobium_huanghuaihaiense	0.01	0.421681	0.00421681
Plastic-MBR-4	PEG	Paroceanicella_below_species_threshold	0.08	0.052694	0.00421552
Plastic-MBR-4	PEG	Zavarzinia_below_species_threshold	0.21	0.0198376	0.00416589
Plastic-MBR-4	PEG	Pseudomarimonas_below_species_threshold	0.04	0.103152	0.00412608
Plastic-MBR-4	PEG	Catelliglobosispora_below_species_threshold	0.01	0.386023	0.00386023
Plastic-MBR-4	PEG	Candidatus-Phyllobacterium_below_species_threshold	0.08	0.0467579	0.00374063
Plastic-MBR-4	PEG	Bradyrhizobium_agreste	0.01	0.372239	0.00372239
Plastic-MBR-4	PEG	Aquimarina_below_species_threshold	0.02	0.185354	0.00370707
Plastic-MBR-4	PEG	Bradyrhizobium_lablabi	0.01	0.32955	0.0032955
Plastic-MBR-4	PEG	Klebsiella_below_species_threshold	0.03	0.10976	0.0032928
Plastic-MBR-4	PEG	Murinocardiopsis_below_species_threshold	0.01	0.326801	0.00326801
Plastic-MBR-4	PEG	Hartmannibacter_below_species_threshold	0.05	0.0587895	0.00293947
Plastic-MBR-4	PEG	Pendulispora_below_species_threshold	0.05	0.0560056	0.00280028
Plastic-MBR-4	PEG	Bradyrhizobium_sacchari	0.01	0.232918	0.00232918
Plastic-MBR-4	PEG	Thalassomonas_below_species_threshold	0.03	0.0770798	0.00231239
Plastic-MBR-4	PEG	Pimelobacter_below_species_threshold	0.03	0.0731475	0.00219442
Plastic-MBR-4	PEG	Antrihabitans_below_species_threshold	0.01	0.21738	0.0021738
Plastic-MBR-4	PEG	Microvirga_arabica	0.01	0.205742	0.00205742
Plastic-MBR-4	PEG	Mycolicibacterium_multihit_species	0.04	0.0510419	0.00204168
Plastic-MBR-4	PEG	Mycolicibacterium_chubuense	0.04	0.0472955	0.00189182
Plastic-MBR-4	PEG	Desulfospira_below_species_threshold	0.01	0.188807	0.00188807
Plastic-MBR-4	PEG	Azospirillum_palustre	0.03	0.0626445	0.00187934
Plastic-MBR-4	PEG	Persicitalea_below_species_threshold	0.02	0.0898543	0.00179709
Plastic-MBR-4	PEG	Ramlibacter_agri	0.01	0.178569	0.00178569
Plastic-MBR-4	PEG	Mesorhizobium_captivum	0.01	0.172197	0.00172197
Plastic-MBR-4	PEG	Gynuella_below_species_threshold	0.02	0.0850076	0.00170015
Plastic-MBR-4	PEG	Raoultella_below_species_threshold	0.05	0.0338775	0.00169388
Plastic-MBR-4	PEG	Spirillospora_below_species_threshold	0.01	0.160364	0.00160364
Plastic-MBR-4	PEG	Noviherbaspirillum_soli	0.03	0.0516769	0.00155031
Plastic-MBR-4	PEG	Bradyrhizobium_paxllaeri	0.01	0.154639	0.00154639
Plastic-MBR-4	PEG	Bradyrhizobium_cajani	0.01	0.15444	0.0015444
Plastic-MBR-4	PEG	Evansella_below_species_threshold	0.04	0.0382374	0.00152949
Plastic-MBR-4	PEG	Cronobacter_below_species_threshold	0.03	0.049291	0.00147873
Plastic-MBR-4	PEG	Bradyrhizobium_jicamae	0.01	0.145406	0.00145406
Plastic-MBR-4	PEG	Delftia_multihit_species	0.02	0.0718688	0.00143738
Plastic-MBR-4	PEG	Pseudomonas_allokribbensis	0.03	0.0445324	0.00133597
Plastic-MBR-4	PEG	Mycobacterium_adipatum	0.03	0.0426506	0.00127952
Plastic-MBR-4	PEG	Mameliella_below_species_threshold	0.26	0.0048847	0.00127002
Plastic-MBR-4	PEG	Maribacter_below_species_threshold	0.02	0.06131	0.0012262
Plastic-MBR-4	PEG	Labilithrix_below_species_threshold	0.02	0.0601033	0.00120207
Plastic-MBR-4	PEG	Bradyrhizobium_cosmicum	0.01	0.117344	0.00117344
Plastic-MBR-4	PEG	Pseudorhodoferax_soli	0.01	0.111012	0.00111012
Plastic-MBR-4	PEG	Microvirga_terrae	0.01	0.105839	0.00105839
Plastic-MBR-4	PEG	Lipingzhangella_below_species_threshold	0.01	0.0989317	0.000989317
Plastic-MBR-4	PEG	Fibrivirga_below_species_threshold	0.01	0.0959432	0.000959432
Plastic-MBR-4	PEG	Halalkalibacter_below_species_threshold	0.02	0.0473942	0.000947883
Plastic-MBR-4	PEG	Rhodoplanes_tepidamans	0.01	0.0933935	0.000933935
Plastic-MBR-4	PEG	Flavimaribacter_below_species_threshold	0.02	0.0466643	0.000933285
Plastic-MBR-4	PEG	Pluralibacter_below_species_threshold	0.01	0.0932352	0.000932352
Plastic-MBR-4	PEG	Arthrospiribacter_below_species_threshold	0.02	0.0464523	0.000929046
Plastic-MBR-4	PEG	Trebonia_kvetii	0.01	0.0903877	0.000903877
Plastic-MBR-4	PEG	Bosea_rubneri	0.02	0.0448538	0.000897077
Plastic-MBR-4	PEG	Variovorax_multihit_species	0.01	0.0887392	0.000887392
Plastic-MBR-4	PEG	Sodalis_below_species_threshold	0.01	0.0874666	0.000874666
Plastic-MBR-4	PEG	Bradyrhizobium_septentrionale	0.01	0.0840839	0.000840839
Plastic-MBR-4	PEG	Oscillatoria_nigro-viridis	0.01	0.0827284	0.000827284
Plastic-MBR-4	PEG	Litchfieldia_below_species_threshold	0.02	0.0398201	0.000796403
Plastic-MBR-4	PEG	Rubrivivax_pictus	0.01	0.0766313	0.000766313
Plastic-MBR-4	PEG	Bradyrhizobium_canariense	0.02	0.0357618	0.000715235
Plastic-MBR-4	PEG	Mycolicibacterium_chlorophenolicum	0.01	0.0714339	0.000714339
Plastic-MBR-4	PEG	Bradyrhizobium_ontarionense	0.02	0.0350286	0.000700573
Plastic-MBR-4	PEG	Cupriavidus_numazuensis	0.01	0.0697524	0.000697524
Plastic-MBR-4	PEG	Cupriavidus_basilensis	0.18	0.0034308	0.000617544
Plastic-MBR-4	PEG	Azospirillum_multihit_species	0.01	0.0561269	0.000561269
Plastic-MBR-4	PEG	Azospirillum_oryzae	0.01	0.0529004	0.000529004
Plastic-MBR-4	PEG	Azospirillum_lipoferum	0.01	0.0506059	0.000506059
Plastic-MBR-4	PEG	Prochlorothrix_below_species_threshold	0.01	0.0485738	0.000485738
Plastic-MBR-4	PEG	Baekduia_alba	0.01	0.0482079	0.000482079
Plastic-MBR-4	PEG	Azospirillum_ramasamyi	0.01	0.0481723	0.000481723
Plastic-MBR-4	PEG	Halosaccharopolyspora_below_species_threshold	0.01	0.0480974	0.000480974
Plastic-MBR-4	PEG	Spartinivicinus_below_species_threshold	0.01	0.0460316	0.000460316
Plastic-MBR-4	PEG	Lelliottia_below_species_threshold	0.01	0.0436121	0.000436121
Plastic-MBR-4	PEG	Runella_aurantiaca	0.01	0.0435864	0.000435864
Plastic-MBR-4	PEG	Massilia_haematophila	0.01	0.043138	0.00043138
Plastic-MBR-4	PEG	Bradyrhizobium_zhengyangense	0.01	0.0429967	0.000429967
Plastic-MBR-4	PEG	Aquibium_microcysteis	0.01	0.0429053	0.000429053
Plastic-MBR-4	PEG	Massilia_phyllosphaerae	0.01	0.0427039	0.000427039
Plastic-MBR-4	PEG	Mycolicibacterium_cosmeticum	0.05	0.0084818	0.00042409
Plastic-MBR-4	PEG	Mesorhizobium_album	0.01	0.0417376	0.000417376
Plastic-MBR-4	PEG	Escherichia_below_species_threshold	0.01	0.0412828	0.000412828
Plastic-MBR-4	PEG	Massilia_pinisoli	0.01	0.0394636	0.000394636
Plastic-MBR-4	PEG	Mesorhizobium_vachelliae	0.01	0.0384791	0.000384791
Plastic-MBR-4	PEG	Mycobacterium_paragordonae	0.01	0.0375187	0.000375187
Plastic-MBR-4	PEG	Nonomuraea_maritima	0.01	0.0374948	0.000374948
Plastic-MBR-4	PEG	Nonomuraea_cavernae	0.01	0.0363784	0.000363784
Plastic-MBR-4	PEG	Pseudosporangium_ferrugineum	0.01	0.0349297	0.000349297
Plastic-MBR-4	PEG	Actinomadura_verrucosospora	0.01	0.0347836	0.000347836
Plastic-MBR-4	PEG	Sphaerisporangium_flaviroseum	0.01	0.0315134	0.000315134
Plastic-MBR-4	PEG	Geomesophilobacter_below_species_threshold	0.01	0.0212593	0.000212593
Plastic-MBR-4	PEG	Pseudalkalibacillus_below_species_threshold	0.02	0.00466578	9.33155e-05
Plastic-MBR-4	PEG	Ahniella_below_species_threshold	0.01	0.00625799	6.25799e-05
Plastic-MBR-4	PEG	Pararhodonellum_below_species_threshold	0.01	0.00473443	4.73443e-05
Plastic-MBR-4	PEG	Reyranella_multihit_species	0.01	0.0042156	4.2156e-05
Plastic-MBR-4	PEG	Candidatus-Marimicrobium_below_species_threshold	0.01	0	0
Plastic-MBR-4	PEG	Algimonas_below_species_threshold	0.01	0	0
Plastic-MBR-4	PEG	Aquitalea_pelogenes	0.01	0	0
Plastic-MBR-4	PEG	Gallaecimonas_below_species_threshold	0.02	0	0
Plastic-MBR-4	PEG	Ruegeria_alba	0.04	0	0
Plastic-MBR-4	PEG	Polynucleobacter_tropicus	0.01	0	0
Plastic-MBR-4	PEG	Phreatobacter_below_species_threshold	0.08	0	0
Plastic-MBR-4	PEG	Vandammella_below_species_threshold	0.01	0	0
Plastic-MBR-4	PEG	Glycocaulis_below_species_threshold	0.1	0	0
Plastic-MBR-4	PEG	Echinimonas_below_species_threshold	0.01	0	0
Plastic-MBR-4	PEG	Aquicoccus_below_species_threshold	0.25	0	0
Plastic-MBR-4	PEG	Noviherbaspirillum_below_species_threshold	0.52	0	0
Plastic-MBR-4	PEG	Pseudoduganella_below_species_threshold	0.42	0	0
Plastic-MBR-4	PEG	Paracidovorax_below_species_threshold	0.25	0	0
Plastic-MBR-4	PEG	Qipengyuania_soli	0.08	0	0
Plastic-MBR-4	PEG	Xanthobacter_aminoxidans	0.02	0	0
Plastic-MBR-4	PEG	Marinicaulis_below_species_threshold	0.01	0	0
Plastic-MBR-4	PEG	Chthonobacter_below_species_threshold	0.08	0	0
Plastic-MBR-4	PEG	Halochromatium_below_species_threshold	0.01	0	0
Plastic-MBR-4	PEG	Brevundimonas_multihit_species	0.01	0	0
Plastic-MBR-4	PEG	Szabonella_below_species_threshold	0.18	0	0
Plastic-MBR-4	PEG	Alginatibacterium_below_species_threshold	0.01	0	0
Plastic-MBR-4	PEG	Achromobacter_mucicolens	0.02	0	0
Plastic-MBR-4	PEG	Aureimonas_flava	0.01	0	0
Plastic-MBR-4	PEG	Niabella_below_species_threshold	0.01	0	0
Plastic-MBR-4	PEG	Nisaea_below_species_threshold	0.45	0	0
Plastic-MBR-4	PEG	Dechloromonas_agitata	0.01	0	0
Plastic-MBR-4	PEG	Massilia_norwichensis	0.03	0	0
Plastic-MBR-4	PEG	Hydrogenophaga_flava	0.05	0	0
Plastic-MBR-4	PEG	Acinetobacter_calcoaceticus	0.02	0	0
Plastic-MBR-4	PEG	Natrinema_below_species_threshold	0.13	0	0
Plastic-MBR-4	PEG	Acinetobacter_ursingii	0.03	0	0
Plastic-MBR-4	PEG	Motiliproteus_below_species_threshold	0.02	0	0
Plastic-MBR-4	PEG	Advenella_alkanexedens	0.01	0	0
Plastic-MBR-4	PEG	Gallibacterium_below_species_threshold	0.03	0	0
Plastic-MBR-4	PEG	Chryseotalea_below_species_threshold	0.01	0	0
Plastic-MBR-4	PEG	Methyloglobulus_below_species_threshold	0.05	0	0
Plastic-MBR-4	PEG	Fusobacterium_below_species_threshold	0.01	0	0
Plastic-MBR-4	PEG	Sediminimonas_below_species_threshold	0.1	0	0
Plastic-MBR-4	PEG	Castellaniella_below_species_threshold	0.05	0	0
Plastic-MBR-4	PEG	Terrimicrobium_below_species_threshold	0.01	0	0
Plastic-MBR-4	PEG	Rickettsia_below_species_threshold	0.01	0	0
Plastic-MBR-4	PEG	Massilia_litorea	0.01	0	0
Plastic-MBR-4	PEG	Arthrobacter_multihit_species	0.02	0	0
Plastic-MBR-4	PEG	Parashewanella_below_species_threshold	0.01	0	0
Plastic-MBR-4	PEG	Enterobacter_kobei	0.05	0	0
Plastic-MBR-4	PEG	Arthrobacter_liuii	0.02	0	0
Plastic-MBR-4	PEG	Isoalcanivorax_below_species_threshold	0.08	0	0
Plastic-MBR-4	PEG	Aquisalinus_below_species_threshold	0.01	0	0
Plastic-MBR-4	PEG	Pseudarthrobacter_enclensis	0.03	0	0
Plastic-MBR-4	PEG	Frigidibacter_mobilis	0.01	0	0
Plastic-MBR-4	PEG	Palleronia_below_species_threshold	0.16	0	0
Plastic-MBR-4	PEG	Thalassolituus_oleivorans	0.01	0	0
Plastic-MBR-4	PEG	Enterobacter_chuandaensis	0.01	0	0
Plastic-MBR-4	PEG	Halorientalis_below_species_threshold	0.04	0	0
Plastic-MBR-4	PEG	Lentibacter_algarum	0.12	0	0
Plastic-MBR-4	PEG	Parasphingorhabdus_below_species_threshold	0.2	0	0
Plastic-MBR-4	PEG	Rheinheimera_tilapiae	0.01	0	0
Plastic-MBR-4	PEG	Pseudaestuariivita_below_species_threshold	0.24	0	0
Plastic-MBR-4	PEG	Pararhizobium_arenae	0.01	0	0
Plastic-MBR-4	PEG	Silanimonas_below_species_threshold	0.03	0	0
Plastic-MBR-4	PEG	Vogesella_amnigena	0.06	0	0
Plastic-MBR-4	PEG	Micropruina_below_species_threshold	0.01	0	0
Plastic-MBR-4	PEG	Segeticoccus_below_species_threshold	0.01	0	0
Plastic-MBR-4	PEG	Nitratidesulfovibrio_below_species_threshold	0.01	0	0
Plastic-MBR-4	PEG	Sinorhizobium_below_species_threshold	0.45	0	0
Plastic-MBR-4	PEG	Pseudooctadecabacter_below_species_threshold	0.05	0	0
Plastic-MBR-4	PEG	Thiomicrospira_below_species_threshold	0.01	0	0
Plastic-MBR-4	PEG	Undibacterium_squillarum	0.01	0	0
Plastic-MBR-4	PEG	Aurantimicrobium_photophilum	0.03	0	0
Plastic-MBR-4	PEG	Nocardioides_palaemonis	0.03	0	0
Plastic-MBR-4	PEG	Oharaeibacter_below_species_threshold	0.03	0	0
Plastic-MBR-4	PEG	Pectobacterium_below_species_threshold	0.01	0	0
Plastic-MBR-4	PEG	Pseudoalteromonas_shioyasakiensis	0.04	0	0
Plastic-MBR-4	PEG	Terasakiispira_below_species_threshold	0.01	0	0
Plastic-MBR-4	PEG	Stutzerimonas_stutzeri	0.07	0	0
Plastic-MBR-4	PEG	Terasakiella_below_species_threshold	0.03	0	0
Plastic-MBR-4	PEG	Ideonella_alba	0.01	0	0
Plastic-MBR-4	PEG	Algoriphagus_below_species_threshold	0.51	0	0
Plastic-MBR-4	PEG	Ectopseudomonas_composti	0.06	0	0
Plastic-MBR-4	PEG	Limimaricola_below_species_threshold	0.24	0	0
Plastic-MBR-4	PEG	Natronorubrum_below_species_threshold	0.01	0	0
Plastic-MBR-4	PEG	Ferrovibrio_xuzhouensis	0.01	0	0
Plastic-MBR-4	PEG	Shewanella_basaltis	0.02	0	0
Plastic-MBR-4	PEG	Lihuaxuella_below_species_threshold	0.01	0	0
Plastic-MBR-4	PEG	Antarcticimicrobium_below_species_threshold	0.18	0	0
Plastic-MBR-4	PEG	Rubrivirga_below_species_threshold	0.04	0	0
Plastic-MBR-4	PEG	Novosphingobium_sediminis	0.01	0	0
Plastic-MBR-4	PEG	Pararhizobium_below_species_threshold	0.08	0	0
Plastic-MBR-4	PEG	Aestuariispira_below_species_threshold	0.08	0	0
Plastic-MBR-4	PEG	Pantoea_ananatis	0.01	0	0
Plastic-MBR-4	PEG	Bradyrhizobium_below_species_threshold	0.95	0	0
Plastic-MBR-4	PEG	Defluviimonas_sediminis	0.04	0	0
Plastic-MBR-4	PEG	Falsirhodobacter_below_species_threshold	0.03	0	0
Plastic-MBR-4	PEG	Luteolibacter_below_species_threshold	0.01	0	0
Plastic-MBR-4	PEG	Kosakonia_below_species_threshold	0.01	0	0
Plastic-MBR-4	PEG	Sphingobium_rhizovicinum	0.01	0	0
Plastic-MBR-4	PEG	Brevibacterium_below_species_threshold	0.13	0	0
Plastic-MBR-4	PEG	Archangium_below_species_threshold	0.08	0	0
Plastic-MBR-4	PEG	Roseateles_saccharophilus	0.02	0	0
Plastic-MBR-4	PEG	Paenochrobactrum_below_species_threshold	0.15	0	0
Plastic-MBR-4	PEG	Camelimonas_below_species_threshold	0.13	0	0
Plastic-MBR-4	PEG	Phenylobacterium_conjunctum	0.05	0	0
Plastic-MBR-4	PEG	Pseudomonas_glycinae	0.05	0	0
Plastic-MBR-4	PEG	Ferruginibacter_below_species_threshold	0.1	0	0
Plastic-MBR-4	PEG	Chryseobacterium_cucumeris	0.03	0	0
Plastic-MBR-4	PEG	Pelagivirga_below_species_threshold	0.04	0	0
Plastic-MBR-4	PEG	Desulfonatronum_below_species_threshold	0.03	0	0
Plastic-MBR-4	PEG	Thermomonas_multihit_species	0.02	0	0
Plastic-MBR-4	PEG	Carbonactinospora_below_species_threshold	0.01	0	0
Plastic-MBR-4	PEG	Komagataeibacter_below_species_threshold	0.07	0	0
Plastic-MBR-4	PEG	Bacterioplanoides_below_species_threshold	0.01	0	0
Plastic-MBR-4	PEG	Piscinibacter_below_species_threshold	0.53	0	0
Plastic-MBR-4	PEG	Paracidobacterium_below_species_threshold	0.01	0	0
Plastic-MBR-4	PEG	Blastomonas_below_species_threshold	0.08	0	0
Plastic-MBR-4	PEG	Thermomonas_mangrovi	0.03	0	0
Plastic-MBR-4	PEG	Rhodococcoides_below_species_threshold	0.01	0	0
Plastic-MBR-4	PEG	Salisediminibacterium_below_species_threshold	0.05	0	0
Plastic-MBR-4	PEG	Roseibium_sediminicola	0.01	0	0
Plastic-MBR-4	PEG	Nocardioides_zeae	0.01	0	0
Plastic-MBR-4	PEG	Paraliobacillus_below_species_threshold	0.02	0	0
Plastic-MBR-4	PEG	Miltoncostaea_below_species_threshold	0.19	0	0
Plastic-MBR-4	PEG	Aestuariirhabdus_below_species_threshold	0.08	0	0
Plastic-MBR-4	PEG	Neotabrizicola_shimadae	0.03	0	0
Plastic-MBR-4	PEG	Rhizobium_glycinendophyticum	0.01	0	0
Plastic-MBR-4	PEG	Rhodoblastus_below_species_threshold	0.08	0	0
Plastic-MBR-4	PEG	Phyllobacterium_calauticae	0.09	0	0
Plastic-MBR-4	PEG	Rivibacter_below_species_threshold	0.15	0	0
Plastic-MBR-4	PEG	Oceaniovalibus_below_species_threshold	0.03	0	0
Plastic-MBR-4	PEG	Knoellia_flava	0.01	0	0
Plastic-MBR-4	PEG	Microbacterium_marinum	0.01	0	0
Plastic-MBR-4	PEG	Erythrobacter_aurantius	0.01	0	0
Plastic-MBR-4	PEG	Rhodoferax_bucti	0.03	0	0
Plastic-MBR-4	PEG	Acidimangrovimonas_below_species_threshold	0.28	0	0
Plastic-MBR-4	PEG	Erythrobacter_neustonensis	0.03	0	0
Plastic-MBR-4	PEG	Denitratimonas_below_species_threshold	0.01	0	0
Plastic-MBR-4	PEG	Fulvimonas_below_species_threshold	0.06	0	0
Plastic-MBR-4	PEG	Paractinoplanes_below_species_threshold	0.07	0	0
Plastic-MBR-4	PEG	Vibrio_parahaemolyticus	0.02	0	0
Plastic-MBR-4	PEG	Enterobacter_roggenkampii	0.06	0	0
Plastic-MBR-4	PEG	Anaerolinea_below_species_threshold	0.01	0	0
Plastic-MBR-4	PEG	Sphingorhabdus_rigui	0.21	0	0
Plastic-MBR-4	PEG	Qipengyuania_nanhaisediminis	0.04	0	0
Plastic-MBR-4	PEG	Saliniramus_below_species_threshold	0.03	0	0
Plastic-MBR-4	PEG	Geoalkalibacter_below_species_threshold	0.02	0	0
Plastic-MBR-4	PEG	Novosphingobium_kaempferiae	0.01	0	0
Plastic-MBR-4	PEG	Ralstonia_pickettii	0.05	0	0
Plastic-MBR-4	PEG	Fluctibacter_below_species_threshold	0.02	0	0
Plastic-MBR-4	PEG	Arenimonas_below_species_threshold	0.46	0	0
Plastic-MBR-4	PEG	Caballeronia_cordobensis	0.01	0	0
Plastic-MBR-4	PEG	Paracoccus_acridae	0.02	0	0
Plastic-MBR-4	PEG	Pigmentibacter_below_species_threshold	0.2	0	0
Plastic-MBR-4	PEG	Alcanivorax_hongdengensis	0.03	0	0
Plastic-MBR-4	PEG	Erythrobacter_oryzae	0.01	0	0
Plastic-MBR-4	PEG	Acinetobacter_pittii	0.05	0	0
Plastic-MBR-4	PEG	Aestuariibacter_below_species_threshold	0.01	0	0
Plastic-MBR-4	PEG	Staphylococcus_capitis	0.01	0	0
Plastic-MBR-4	PEG	Curtobacterium_below_species_threshold	0.01	0	0
Plastic-MBR-4	PEG	Phaeovulum_below_species_threshold	0.08	0	0
Plastic-MBR-4	PEG	Ruixingdingia_below_species_threshold	0.06	0	0
Plastic-MBR-4	PEG	Sphingobium_aquiterrae	0.01	0	0
Plastic-MBR-4	PEG	Gemmata_below_species_threshold	0.02	0	0
Plastic-MBR-4	PEG	Kocuria_flava	0.03	0	0
Plastic-MBR-4	PEG	Phycicoccus_sonneratiae	0.01	0	0
Plastic-MBR-4	PEG	Sphingosinicella_below_species_threshold	0.17	0	0
Plastic-MBR-4	PEG	Pusillimonas_below_species_threshold	0.04	0	0
Plastic-MBR-4	PEG	Acinetobacter_seifertii	0.05	0	0
Plastic-MBR-4	PEG	Albidovulum_below_species_threshold	0.12	0	0
Plastic-MBR-4	PEG	Duganella_radicis	0.01	0	0
Plastic-MBR-4	PEG	Terrabacter_tumescens	0.03	0	0
Plastic-MBR-4	PEG	Variibacter_below_species_threshold	0.2	0	0
Plastic-MBR-4	PEG	Pseudomonas_vlassakiae	0.04	0	0
Plastic-MBR-4	PEG	Angustibacter_below_species_threshold	0.01	0	0
Plastic-MBR-4	PEG	Starkeya_below_species_threshold	0.04	0	0
Plastic-MBR-4	PEG	Halospina_below_species_threshold	0.07	0	0
Plastic-MBR-4	PEG	Pleomorphomonas_oryzae	0.01	0	0
Plastic-MBR-4	PEG	Fontisubflavum_below_species_threshold	0.01	0	0
Plastic-MBR-4	PEG	Streptococcus_oralis	0.01	0	0
Plastic-MBR-4	PEG	Oceanimonas_below_species_threshold	0.05	0	0
Plastic-MBR-4	PEG	Limibacillus_below_species_threshold	0.02	0	0
Plastic-MBR-4	PEG	Paracoccus_zhejiangensis	0.01	0	0
Plastic-MBR-4	PEG	Knoellia_below_species_threshold	0.02	0	0
Plastic-MBR-4	PEG	Xanthobacter_oligotrophicus	0.02	0	0
Plastic-MBR-4	PEG	Cobetia_marina	0.02	0	0
Plastic-MBR-4	PEG	Aerosticca_below_species_threshold	0.02	0	0
Plastic-MBR-4	PEG	Undibacter_below_species_threshold	0.19	0	0
Plastic-MBR-4	PEG	Buttiauxella_below_species_threshold	0.01	0	0
Plastic-MBR-4	PEG	Bradyrhizobium_embrapense	0.01	0	0
Plastic-MBR-4	PEG	Pseudomonas_sputi	0.01	0	0
Plastic-MBR-4	PEG	Deinococcus_arenae	0.01	0	0
Plastic-MBR-4	PEG	Polynucleobacter_below_species_threshold	0.83	0	0
Plastic-MBR-4	PEG	Geopseudomonas_below_species_threshold	0.01	0	0
Plastic-MBR-4	PEG	Pseudorhodoplanes_below_species_threshold	0.17	0	0
Plastic-MBR-4	PEG	Propylenella_below_species_threshold	0.02	0	0
Plastic-MBR-4	PEG	Sphaerotilus_uruguayifluvii	0.04	0	0
Plastic-MBR-4	PEG	Nesterenkonia_below_species_threshold	0.03	0	0
Plastic-MBR-4	PEG	Brachymonas_denitrificans	0.01	0	0
Plastic-MBR-4	PEG	Cyanobium_below_species_threshold	0.01	0	0
Plastic-MBR-4	PEG	Pantoea_leporis	0.01	0	0
Plastic-MBR-4	PEG	Neoroseomonas_lacus	0.02	0	0
Plastic-MBR-4	PEG	Pararhodobacter_below_species_threshold	0.41	0	0
Plastic-MBR-4	PEG	Ruegeria_marisflavi	0.07	0	0
Plastic-MBR-4	PEG	Iodidimonas_below_species_threshold	0.07	0	0
Plastic-MBR-4	PEG	Williamsia_serinedens	0.05	0	0
Plastic-MBR-4	PEG	Gluconacetobacter_below_species_threshold	0.22	0	0
Plastic-MBR-4	PEG	Telluribacter_humicola	0.01	0	0
Plastic-MBR-4	PEG	Mesobacillus_below_species_threshold	0.01	0	0
Plastic-MBR-4	PEG	Parapusillimonas_below_species_threshold	0.09	0	0
Plastic-MBR-4	PEG	Ochrobactrum_below_species_threshold	0.21	0	0
Plastic-MBR-4	PEG	Ectothiorhodosinus_below_species_threshold	0.01	0	0
Plastic-MBR-4	PEG	Pseudodonghicola_below_species_threshold	0.05	0	0
Plastic-MBR-4	PEG	Pseudomonas_bohemica	0.01	0	0
Plastic-MBR-4	PEG	Rariglobus_below_species_threshold	0.01	0	0
Plastic-MBR-4	PEG	Roseobacter_below_species_threshold	0.38	0	0
Plastic-MBR-4	PEG	Sapientia_below_species_threshold	0.08	0	0
Plastic-MBR-4	PEG	Gellertiella_below_species_threshold	0.06	0	0
Plastic-MBR-4	PEG	Mycolicibacterium_iranicum	0.07	0	0
Plastic-MBR-4	PEG	Nocardioides_abyssi	0.04	0	0
Plastic-MBR-4	PEG	Lacimicrobium_below_species_threshold	0.03	0	0
Plastic-MBR-4	PEG	Thermoflexus_below_species_threshold	0.01	0	0
Plastic-MBR-4	PEG	Marinomonas_communis	0.02	0	0
Plastic-MBR-4	PEG	Roseicyclus_marinus	0.01	0	0
Plastic-MBR-4	PEG	Zwartia_panacis	0.03	0	0
Plastic-MBR-4	PEG	Vibrio_campbellii	0.02	0	0
Plastic-MBR-4	PEG	Polymorphobacter_below_species_threshold	0.11	0	0
Plastic-MBR-4	PEG	Nocardioides_kongjuensis	0.02	0	0
Plastic-MBR-4	PEG	Sandaracinobacteroides_below_species_threshold	0.11	0	0
Plastic-MBR-4	PEG	Rhabdonatronobacter_below_species_threshold	0.04	0	0
Plastic-MBR-4	PEG	Undibacterium_rivi	0.01	0	0
Plastic-MBR-4	PEG	Citricoccus_parietis	0.01	0	0
Plastic-MBR-4	PEG	Larsenimonas_below_species_threshold	0.01	0	0
Plastic-MBR-4	PEG	Gluconobacter_below_species_threshold	0.1	0	0
Plastic-MBR-4	PEG	Marinomonas_foliarum	0.01	0	0
Plastic-MBR-4	PEG	Nocardioides_koreensis	0.01	0	0
Plastic-MBR-4	PEG	Defluviimonas_aestuarii	0.01	0	0
Plastic-MBR-4	PEG	Halonotius_below_species_threshold	0.02	0	0
Plastic-MBR-4	PEG	Sphingopyxis_microcysteis	0.01	0	0
Plastic-MBR-4	PEG	Leekyejoonella_below_species_threshold	0.04	0	0
Plastic-MBR-4	PEG	Pseudomonas_anguilliseptica	0.01	0	0
Plastic-MBR-4	PEG	Gemmobacter_lutimaris	0.02	0	0
Plastic-MBR-4	PEG	Pseudomonas_moorei	0.01	0	0
Plastic-MBR-4	PEG	Aromatoleum_below_species_threshold	0.08	0	0
Plastic-MBR-4	PEG	Marivibrio_below_species_threshold	0.08	0	0
Plastic-MBR-4	PEG	Enterovibrio_below_species_threshold	0.16	0	0
Plastic-MBR-4	PEG	Anaeromyxobacter_below_species_threshold	0.01	0	0
Plastic-MBR-4	PEG	Pseudomonas_parakoreensis	0.09	0	0
Plastic-MBR-4	PEG	Neoroseomonas_below_species_threshold	0.25	0	0
Plastic-MBR-4	PEG	Falsigemmobacter_below_species_threshold	0.03	0	0
Plastic-MBR-4	PEG	Hwanghaeella_below_species_threshold	0.09	0	0
Plastic-MBR-4	PEG	Pseudoalteromonas_below_species_threshold	0.4	0	0
Plastic-MBR-4	PEG	Chachezhania_below_species_threshold	0.22	0	0
Plastic-MBR-4	PEG	Thioclava_below_species_threshold	0.35	0	0
Plastic-MBR-4	PEG	Novosphingobium_aromaticivorans	0.01	0	0
Plastic-MBR-4	PEG	Azohydromonas_below_species_threshold	0.33	0	0
Plastic-MBR-4	PEG	Pseudoalteromonas_multihit_species	0.12	0	0
Plastic-MBR-4	PEG	Orrella_below_species_threshold	0.12	0	0
Plastic-MBR-4	PEG	Novosphingobium_aerophilum	0.03	0	0
Plastic-MBR-4	PEG	Mammaliicoccus_below_species_threshold	0.1	0	0
Plastic-MBR-4	PEG	Faunimonas_below_species_threshold	0.01	0	0
Plastic-MBR-4	PEG	Pseudomonas_reidholzensis	0.01	0	0
Plastic-MBR-4	PEG	Alloalcanivorax_below_species_threshold	0.26	0	0
Plastic-MBR-4	PEG	Methylorubrum_extorquens	0.04	0	0
Plastic-MBR-4	PEG	Nocardioides_ungokensis	0.02	0	0
Plastic-MBR-4	PEG	Terasakiella_pusilla	0.01	0	0
Plastic-MBR-4	PEG	Marinobacter_flavimaris	0.01	0	0
Plastic-MBR-4	PEG	Rubrimonas_below_species_threshold	0.06	0	0
Plastic-MBR-4	PEG	Teredinibacter_below_species_threshold	0.01	0	0
Plastic-MBR-4	PEG	Rhizobium_metallidurans	0.01	0	0
Plastic-MBR-4	PEG	Capillimicrobium_below_species_threshold	0.08	0	0
Plastic-MBR-4	PEG	Thalassovita_mediterranea	0.01	0	0
Plastic-MBR-4	PEG	Halopseudomonas_below_species_threshold	0.06	0	0
Plastic-MBR-4	PEG	Hoeflea_marina	0.01	0	0
Plastic-MBR-4	PEG	Aquibium_below_species_threshold	0.34	0	0
Plastic-MBR-4	PEG	Usitatibacter_below_species_threshold	0.12	0	0
Plastic-MBR-4	PEG	Marinigracilibium_below_species_threshold	0.05	0	0
Plastic-MBR-4	PEG	Sinorhizobium_arboris	0.01	0	0
Plastic-MBR-4	PEG	Bifidobacterium_below_species_threshold	0.01	0	0
Plastic-MBR-4	PEG	Streptococcus_below_species_threshold	0.01	0	0
Plastic-MBR-4	PEG	Rubrivivax_below_species_threshold	0.56	0	0
Plastic-MBR-4	PEG	Lampropedia_below_species_threshold	0.18	0	0
Plastic-MBR-4	PEG	Abyssibacter_below_species_threshold	0.01	0	0
Plastic-MBR-4	PEG	Neomegalonema_below_species_threshold	0.01	0	0
Plastic-MBR-4	PEG	Psychromonas_below_species_threshold	0.08	0	0
Plastic-MBR-4	PEG	Mangrovivirga_below_species_threshold	0.15	0	0
Plastic-MBR-4	PEG	Croceicoccus_hydrothermalis	0.02	0	0
Plastic-MBR-4	PEG	Rhodanobacter_below_species_threshold	0.11	0	0
Plastic-MBR-4	PEG	Bauldia_below_species_threshold	0.15	0	0
Plastic-MBR-4	PEG	Thermomonas_fusca	0.01	0	0
Plastic-MBR-4	PEG	Hydrogenophaga_borbori	0.01	0	0
Plastic-MBR-4	PEG	Janthinobacterium_violaceinigrum	0.02	0	0
Plastic-MBR-4	PEG	Roseinatronobacter_below_species_threshold	0.16	0	0
Plastic-MBR-4	PEG	Maliponia_below_species_threshold	0.13	0	0
Plastic-MBR-4	PEG	Parerythrobacter_below_species_threshold	0.16	0	0
Plastic-MBR-4	PEG	Agrococcus_below_species_threshold	0.02	0	0
Plastic-MBR-4	PEG	Pseudarthrobacter_scleromae	0.03	0	0
Plastic-MBR-4	PEG	Halobellus_below_species_threshold	0.04	0	0
Plastic-MBR-4	PEG	Nocardioides_marmotae	0.02	0	0
Plastic-MBR-4	PEG	Paraburkholderia_terrae	0.02	0	0
Plastic-MBR-4	PEG	Kocuria_multihit_species	0.01	0	0
Plastic-MBR-4	PEG	Roseisalinus_below_species_threshold	0.03	0	0
Plastic-MBR-4	PEG	Piscicoccus_below_species_threshold	0.04	0	0
Plastic-MBR-4	PEG	Thiofilum_below_species_threshold	0.02	0	0
Plastic-MBR-4	PEG	Bernardetia_below_species_threshold	0.01	0	0
Plastic-MBR-4	PEG	Exiguobacterium_indicum	0.02	0	0
Plastic-MBR-4	PEG	Zooshikella_below_species_threshold	0.16	0	0
Plastic-MBR-4	PEG	Enterobacter_huaxiensis	0.02	0	0
Plastic-MBR-4	PEG	Grimontia_indica	0.01	0	0
Plastic-MBR-4	PEG	Brucella_haematophila	0.01	0	0
Plastic-MBR-4	PEG	Pseudorhodobacter_below_species_threshold	0.36	0	0
Plastic-MBR-4	PEG	Reyranella_soli	0.08	0	0
Plastic-MBR-4	PEG	Ruegeria_multihit_species	0.01	0	0
Plastic-MBR-4	PEG	Mesorhizobium_below_species_threshold	0.97	0	0
Plastic-MBR-4	PEG	Haloferax_below_species_threshold	0.01	0	0
Plastic-MBR-4	PEG	Rothia_below_species_threshold	0.01	0	0
Plastic-MBR-4	PEG	Pseudopontixanthobacter_below_species_threshold	0.06	0	0
Plastic-MBR-4	PEG	Primorskyibacter_below_species_threshold	0.49	0	0
Plastic-MBR-4	PEG	Fontisphaera_below_species_threshold	0.01	0	0
Plastic-MBR-4	PEG	Methylopila_below_species_threshold	0.03	0	0
Plastic-MBR-4	PEG	Nocardioides_endophyticus	0.01	0	0
Plastic-MBR-4	PEG	Pseudolysinimonas_below_species_threshold	0.01	0	0
Plastic-MBR-4	PEG	Tepidamorphus_below_species_threshold	0.01	0	0
Plastic-MBR-4	PEG	Paeniglutamicibacter_below_species_threshold	0.01	0	0
Plastic-MBR-4	PEG	Salaquimonas_below_species_threshold	0.04	0	0
Plastic-MBR-4	PEG	Qipengyuania_xiapuensis	0.01	0	0
Plastic-MBR-4	PEG	Lentibacter_below_species_threshold	0.05	0	0
Plastic-MBR-4	PEG	Actinorugispora_below_species_threshold	0.01	0	0
Plastic-MBR-4	PEG	Brevibacterium_senegalense	0.01	0	0
Plastic-MBR-4	PEG	Cognatazoarcus_below_species_threshold	0.05	0	0
Plastic-MBR-4	PEG	Acinetobacter_towneri	0.05	0	0
Plastic-MBR-4	PEG	Aristophania_below_species_threshold	0.01	0	0
Plastic-MBR-4	PEG	Micrococcus_multihit_species	0.01	0	0
Plastic-MBR-4	PEG	Sphingomonas_multihit_species	0.02	0	0
Plastic-MBR-4	PEG	Planctomonas_below_species_threshold	0.01	0	0
Plastic-MBR-4	PEG	Sphaerotilus_sulfidivorans	0.03	0	0
Plastic-MBR-4	PEG	Curvibacter_multihit_species	0.02	0	0
Plastic-MBR-4	PEG	Oceanibacterium_below_species_threshold	0.08	0	0
Plastic-MBR-4	PEG	Breoghania_below_species_threshold	0.05	0	0
Plastic-MBR-4	PEG	Advenella_below_species_threshold	0.2	0	0
Plastic-MBR-4	PEG	Acinetobacter_lwoffii	0.31	0	0
Plastic-MBR-4	PEG	Alkalicoccus_below_species_threshold	0.02	0	0
Plastic-MBR-4	PEG	Pelomicrobium_below_species_threshold	0.06	0	0
Plastic-MBR-4	PEG	Fluviibacter_below_species_threshold	0.04	0	0
Plastic-MBR-4	PEG	Limimonas_below_species_threshold	0.01	0	0
Plastic-MBR-4	PEG	Spongiibacter_below_species_threshold	0.4	0	0
Plastic-MBR-4	PEG	Methylotenera_below_species_threshold	0.02	0	0
Plastic-MBR-4	PEG	Moraxella_below_species_threshold	0.01	0	0
Plastic-MBR-4	PEG	Roseofilum_below_species_threshold	0.02	0	0
Plastic-MBR-4	PEG	Desulfatitalea_below_species_threshold	0.01	0	0
Plastic-MBR-4	PEG	Afipia_multihit_species	0.04	0	0
Plastic-MBR-4	PEG	Tropicibacter_below_species_threshold	0.35	0	0
Plastic-MBR-4	PEG	Chloroflexus_below_species_threshold	0.01	0	0
Plastic-MBR-4	PEG	Amycolatopsis_camponoti	0.01	0	0
Plastic-MBR-4	PEG	Chromohalobacter_below_species_threshold	0.02	0	0
Plastic-MBR-4	PEG	Oceaniglobus_below_species_threshold	0.18	0	0
Plastic-MBR-4	PEG	Neotabrizicola_below_species_threshold	0.16	0	0
Plastic-MBR-4	PEG	Maricaulis_below_species_threshold	0.01	0	0
Plastic-MBR-4	PEG	Pseudorhizobium_below_species_threshold	0.14	0	0
Plastic-MBR-4	PEG	Allofournierella_below_species_threshold	0.01	0	0
Plastic-MBR-4	PEG	Sphaerotilus_natans	0.01	0	0
Plastic-MBR-4	PEG	Octadecabacter_below_species_threshold	0.35	0	0
Plastic-MBR-4	PEG	Aquiflexum_below_species_threshold	0.05	0	0
Plastic-MBR-4	PEG	Aliiroseovarius_crassostreae	0.02	0	0
Plastic-MBR-4	PEG	Lutimaribacter_below_species_threshold	0.45	0	0
Plastic-MBR-4	PEG	Neiella_below_species_threshold	0.02	0	0
Plastic-MBR-4	PEG	Enterobacter_below_species_threshold	0.05	0	0
Plastic-MBR-4	PEG	Perlucidibaca_below_species_threshold	0.09	0	0
Plastic-MBR-4	PEG	Paraconexibacter_below_species_threshold	0.25	0	0
Plastic-MBR-4	PEG	Nocardioides_glacieisoli	0.01	0	0
Plastic-MBR-4	PEG	Acinetobacter_bohemicus	0.02	0	0
Plastic-MBR-4	PEG	Lacihabitans_below_species_threshold	0.13	0	0
Plastic-MBR-4	PEG	Roseisolibacter_below_species_threshold	0.01	0	0
Plastic-MBR-4	PEG	Lysobacter_below_species_threshold	0.5	0	0
Plastic-MBR-4	PEG	Pseudaquidulcibacter_below_species_threshold	0.02	0	0
Plastic-MBR-4	PEG	Gracilimonas_below_species_threshold	0.01	0	0
Plastic-MBR-4	PEG	Thiosulfatihalobacter_below_species_threshold	0.08	0	0
Plastic-MBR-4	PEG	Caminibacter_below_species_threshold	0.01	0	0
Plastic-MBR-4	PEG	Acinetobacter_entericus	0.09	0	0
Plastic-MBR-4	PEG	Colwellia_below_species_threshold	0.49	0	0
Plastic-MBR-4	PEG	Humibacillus_below_species_threshold	0.01	0	0
Plastic-MBR-4	PEG	Nitrincola_below_species_threshold	0.25	0	0
Plastic-MBR-4	PEG	Eudoraea_below_species_threshold	0.03	0	0
Plastic-MBR-4	PEG	Vulcaniibacterium_below_species_threshold	0.08	0	0
Plastic-MBR-4	PEG	Epibacterium_below_species_threshold	0.03	0	0
Plastic-MBR-4	PEG	Nevskia_below_species_threshold	0.05	0	0
Plastic-MBR-4	PEG	Afipia_massiliensis	0.08	0	0
Plastic-MBR-4	PEG	Thalassobacter_below_species_threshold	0.21	0	0
Plastic-MBR-4	PEG	Zwartia_below_species_threshold	0.44	0	0
Plastic-MBR-4	PEG	Delftia_lacustris	0.01	0	0
Plastic-MBR-4	PEG	Methylophilus_below_species_threshold	0.02	0	0
Plastic-MBR-4	PEG	Bacterioplanes_below_species_threshold	0.04	0	0
Plastic-MBR-4	PEG	Stagnimonas_below_species_threshold	0.08	0	0
Plastic-MBR-4	PEG	Pseudoroseomonas_below_species_threshold	0.33	0	0
Plastic-MBR-4	PEG	Nocardioides_marinus	0.1	0	0
Plastic-MBR-4	PEG	Klebsiella_variicola	0.01	0	0
Plastic-MBR-4	PEG	Acinetobacter_beijerinckii	0.01	0	0
Plastic-MBR-4	PEG	Ruegeria_marisrubri	0.02	0	0
Plastic-MBR-4	PEG	Amylibacter_below_species_threshold	0.36	0	0
Plastic-MBR-4	PEG	Lautropia_mirabilis	0.01	0	0
Plastic-MBR-4	PEG	Parathalassolituus_below_species_threshold	0.08	0	0
Plastic-MBR-4	PEG	Acinetobacter_parvus	0.01	0	0
Plastic-MBR-4	PEG	Dinoroseobacter_below_species_threshold	0.03	0	0
Plastic-MBR-4	PEG	Ewingella_below_species_threshold	0.01	0	0
Plastic-MBR-4	PEG	Pseudodesulfovibrio_below_species_threshold	0.25	0	0
Plastic-MBR-4	PEG	Paracoccus_luteus	0.02	0	0
Plastic-MBR-4	PEG	Ciceribacter_multihit_species	0.01	0	0
Plastic-MBR-4	PEG	Roseomonas_rubea	0.01	0	0
Plastic-MBR-4	PEG	Enterobacter_dykesii	0.01	0	0
Plastic-MBR-4	PEG	Terrabacter_multihit_species	0.02	0	0
Plastic-MBR-4	PEG	Nocardioides_zhouii	0.01	0	0
Plastic-MBR-4	PEG	Candidatus-Protofrankia_below_species_threshold	0.01	0	0
Plastic-MBR-4	PEG	Jezberella_below_species_threshold	0.04	0	0
Plastic-MBR-4	PEG	Kineosphaera_below_species_threshold	0.01	0	0
Plastic-MBR-4	PEG	Sinirhodobacter_below_species_threshold	0.4	0	0
Plastic-MBR-4	PEG	Mangrovicoccus_below_species_threshold	0.13	0	0
Plastic-MBR-4	PEG	Rhizomicrobium_below_species_threshold	0.02	0	0
Plastic-MBR-4	PEG	Acinetobacter_multihit_species	0.32	0	0
Plastic-MBR-4	PEG	Limnohabitans_radicicola	0.08	0	0
Plastic-MBR-4	PEG	Aquamicrobium_below_species_threshold	0.1	0	0
Plastic-MBR-4	PEG	Pantoea_vagans	0.01	0	0
Plastic-MBR-4	PEG	Sphingomonas_below_species_threshold	0.9	0	0
Plastic-MBR-4	PEG	Caulobacter_vibrioides	0.02	0	0
Plastic-MBR-4	PEG	Aquirufa_lenticrescens	0.02	0	0
Plastic-MBR-4	PEG	Microcystis_aeruginosa	0.01	0	0
Plastic-MBR-4	PEG	Methyloterricola_below_species_threshold	0.01	0	0
Plastic-MBR-4	PEG	Zhongshania_below_species_threshold	0.17	0	0
Plastic-MBR-4	PEG	Qipengyuania_aestuarii	0.01	0	0
Plastic-MBR-4	PEG	Enterobacter_sichuanensis	0.02	0	0
Plastic-MBR-4	PEG	Pseudomonas_entomophila	0.01	0	0
Plastic-MBR-4	PEG	Pseudomonas_juntendi	0.02	0	0
Plastic-MBR-4	PEG	Sedimentimonas_below_species_threshold	0.04	0	0
Plastic-MBR-4	PEG	Marinomonas_spartinae	0.01	0	0
Plastic-MBR-4	PEG	Flectobacillus_longus	0.02	0	0
Plastic-MBR-4	PEG	Piscinibacter_sakaiensis	0.01	0	0
Plastic-MBR-4	PEG	Arenibacter_below_species_threshold	0.04	0	0
Plastic-MBR-4	PEG	Boseongicola_below_species_threshold	0.06	0	0
Plastic-MBR-4	PEG	Yimella_lutea	0.03	0	0
Plastic-MBR-4	PEG	Veronia_below_species_threshold	0.09	0	0
Plastic-MBR-4	PEG	Kordia_below_species_threshold	0.01	0	0
Plastic-MBR-4	PEG	Cognatazoarcus_halotolerans	0.07	0	0
Plastic-MBR-4	PEG	Sandaracinobacter_below_species_threshold	0.02	0	0
Plastic-MBR-4	PEG	Vibrio_diazotrophicus	0.04	0	0
Plastic-MBR-4	PEG	Exiguobacterium_acetylicum	0.01	0	0
Plastic-MBR-4	PEG	Microbacterium_insulae	0.01	0	0
Plastic-MBR-4	PEG	Herbaspirillum_below_species_threshold	0.46	0	0
Plastic-MBR-4	PEG	Mangrovitalea_below_species_threshold	0.02	0	0
Plastic-MBR-4	PEG	Klebsiella_michiganensis	0.01	0	0
Plastic-MBR-4	PEG	Pseudomonas_fitomaticsae	0.01	0	0
Plastic-MBR-4	PEG	Curvibacter_gracilis	0.01	0	0
Plastic-MBR-4	PEG	Sessilibacter_below_species_threshold	0.25	0	0
Plastic-MBR-4	PEG	Terrabacter_aeriphilus	0.02	0	0
Plastic-MBR-4	PEG	Ralstonia_multihit_species	0.01	0	0
Plastic-MBR-4	PEG	Mycobacterium_hackensackense	0.01	0	0
Plastic-MBR-4	PEG	Pseudoxanthobacter_below_species_threshold	0.31	0	0
Plastic-MBR-4	PEG	Flavihumibacter_profundi	0.01	0	0
Plastic-MBR-4	PEG	Serpentinimonas_below_species_threshold	0.03	0	0
Plastic-MBR-4	PEG	[Pseudomonas]_below_species_threshold	0.07	0	0
Plastic-MBR-4	PEG	Janthinobacterium_kumbetense	0.02	0	0
Plastic-MBR-4	PEG	Aestuariivirga_below_species_threshold	0.85	0	0
Plastic-MBR-4	PEG	Sediminibacillus_below_species_threshold	0.03	0	0
Plastic-MBR-4	PEG	Cohaesibacter_below_species_threshold	0.2	0	0
Plastic-MBR-4	PEG	Thalassobacillus_below_species_threshold	0.02	0	0
Plastic-MBR-4	PEG	Marixanthomonas_below_species_threshold	0.05	0	0
Plastic-MBR-4	PEG	Acinetobacter_johnsonii	0.49	0	0
Plastic-MBR-4	PEG	Hydrogenophaga_multihit_species	0.03	0	0
Plastic-MBR-4	PEG	Aliihoeflea_below_species_threshold	0.01	0	0
Plastic-MBR-4	PEG	Microcella_below_species_threshold	0.02	0	0
Plastic-MBR-4	PEG	Luteimonas_suaedae	0.02	0	0
Plastic-MBR-4	PEG	Leucothrix_below_species_threshold	0.21	0	0
Plastic-MBR-4	PEG	Serpentinimonas_maccroryi	0.03	0	0
Plastic-MBR-4	PEG	Pseudothauera_below_species_threshold	0.07	0	0
Plastic-MBR-4	PEG	Candidatus-Pseudothioglobus_below_species_threshold	0.38	0	0
Plastic-MBR-4	PEG	Agreia_below_species_threshold	0.01	0	0
Plastic-MBR-4	PEG	Candidatus-Seongchinamella_below_species_threshold	0.02	0	0
Plastic-MBR-4	PEG	Ventosimonas_below_species_threshold	0.02	0	0
Plastic-MBR-4	PEG	Pseudarthrobacter_humi	0.03	0	0
Plastic-MBR-4	PEG	Arthrobacter_oryzae	0.02	0	0
Plastic-MBR-4	PEG	Cellulomonas_below_species_threshold	0.03	0	0
Plastic-MBR-4	PEG	Panacibacter_below_species_threshold	0.12	0	0
Plastic-MBR-4	PEG	Monaibacterium_below_species_threshold	0.01	0	0
Plastic-MBR-4	PEG	Rhizobium_alvei	0.01	0	0
Plastic-MBR-4	PEG	Nocardioides_albidus	0.01	0	0
Plastic-MBR-4	PEG	Salinicola_endophyticus	0.01	0	0
Plastic-MBR-4	PEG	Halodesulfovibrio_below_species_threshold	0.04	0	0
Plastic-MBR-4	PEG	Paracoccus_aerius	0.25	0	0
Plastic-MBR-4	PEG	Humisphaera_below_species_threshold	0.01	0	0
Plastic-MBR-4	PEG	Limnobacter_alexandrii	0.08	0	0
Plastic-MBR-4	PEG	Erythrobacter_sanguineus	0.03	0	0
Plastic-MBR-4	PEG	Tsuneonella_below_species_threshold	0.42	0	0
Plastic-MBR-4	PEG	Terricaulis_below_species_threshold	0.03	0	0
Plastic-MBR-4	PEG	Enterobacter_chengduensis	0.01	0	0
Plastic-MBR-4	PEG	Rhodovulum_below_species_threshold	0.25	0	0
Plastic-MBR-4	PEG	Roseateles_multihit_species	0.01	0	0
Plastic-MBR-4	PEG	Gemmobacter_aquarius	0.01	0	0
Plastic-MBR-4	PEG	Ramlibacter_algicola	0.01	0	0
Plastic-MBR-4	PEG	Rhizobium_daejeonense	0.03	0	0
Plastic-MBR-4	PEG	Pseudomonas_aphyarum	0.05	0	0
Plastic-MBR-4	PEG	Terribacillus_below_species_threshold	0.04	0	0
Plastic-MBR-4	PEG	Marinomonas_aquiplantarum	0.01	0	0
Plastic-MBR-4	PEG	Paracoccus_stylophorae	0.01	0	0
Plastic-MBR-4	PEG	Cupriavidus_below_species_threshold	0.85	0	0
Plastic-MBR-4	PEG	Georgenia_below_species_threshold	0.02	0	0
Plastic-MBR-4	PEG	Nocardioides_pocheonensis	0.02	0	0
Plastic-MBR-4	PEG	Alkalidesulfovibrio_below_species_threshold	0.01	0	0
Plastic-MBR-4	PEG	Aquisalimonas_below_species_threshold	0.06	0	0
Plastic-MBR-4	PEG	Entomomonas_below_species_threshold	0.01	0	0
Plastic-MBR-4	PEG	Citricoccus_below_species_threshold	0.01	0	0
Plastic-MBR-4	PEG	Profundibacterium_below_species_threshold	0.02	0	0
Plastic-MBR-4	PEG	Brevundimonas_below_species_threshold	0.08	0	0
Plastic-MBR-4	PEG	Arthrobacter_below_species_threshold	0.26	0	0
Plastic-MBR-4	PEG	Pseudomonas_bananamidigenes	0.02	0	0
Plastic-MBR-4	PEG	Vibrio_atypicus	0.02	0	0
Plastic-MBR-4	PEG	Modicisalibacter_below_species_threshold	0.19	0	0
Plastic-MBR-4	PEG	Legionella_below_species_threshold	0.16	0	0
Plastic-MBR-4	PEG	Pukyongiella_below_species_threshold	0.05	0	0
Plastic-MBR-4	PEG	Pelagimonas_below_species_threshold	0.21	0	0
Plastic-MBR-4	PEG	Aeromicrobium_marinum	0.01	0	0
Plastic-MBR-4	PEG	Simplicispira_lacusdiani	0.01	0	0
Plastic-MBR-4	PEG	Rhodobacter_kunshanensis	0.03	0	0
Plastic-MBR-4	PEG	Siminovitchia_below_species_threshold	0.01	0	0
Plastic-MBR-4	PEG	Balneatrix_below_species_threshold	0.03	0	0
Plastic-MBR-4	PEG	Verminephrobacter_below_species_threshold	0.55	0	0
Plastic-MBR-4	PEG	Pseudoalteromonas_arabiensis	0.04	0	0
Plastic-MBR-4	PEG	Tibeticola_sediminis	0.01	0	0
Plastic-MBR-4	PEG	Agarivorans_below_species_threshold	0.03	0	0
Plastic-MBR-4	PEG	Pseudomonas_kielensis	0.01	0	0
Plastic-MBR-4	PEG	Thermomonas_carbonis	0.01	0	0
Plastic-MBR-4	PEG	Acinetobacter_kanungonis	0.07	0	0
Plastic-MBR-4	PEG	Flaviflexus_below_species_threshold	0.08	0	0
Plastic-MBR-4	PEG	Psychrosphaera_below_species_threshold	0.09	0	0
Plastic-MBR-4	PEG	Alcanivorax_sediminis	0.05	0	0
Plastic-MBR-4	PEG	Mesorhizobium_sediminum	0.03	0	0
Plastic-MBR-4	PEG	Labrys_below_species_threshold	0.56	0	0
Plastic-MBR-4	PEG	Bowmanella_below_species_threshold	0.01	0	0
Plastic-MBR-4	PEG	Tsuneonella_aeria	0.01	0	0
Plastic-MBR-4	PEG	Emcibacter_below_species_threshold	0.02	0	0
Plastic-MBR-4	PEG	Afifella_below_species_threshold	0.08	0	0
Plastic-MBR-4	PEG	Cupriavidus_metallidurans	0.01	0	0
Plastic-MBR-4	PEG	Shinella_below_species_threshold	0.48	0	0
Plastic-MBR-4	PEG	Flavobacterium_multihit_species	0.01	0	0
Plastic-MBR-4	PEG	Photobacterium_ganghwense	0.01	0	0
Plastic-MBR-4	PEG	Fictibacillus_below_species_threshold	0.02	0	0
Plastic-MBR-4	PEG	Pseudomonas_chlororaphis	0.01	0	0
Plastic-MBR-4	PEG	Afipia_clevelandensis	0.01	0	0
Plastic-MBR-4	PEG	Photobacterium_marinum	0.01	0	0
Plastic-MBR-4	PEG	Desulfobulbus_below_species_threshold	0.01	0	0
Plastic-MBR-4	PEG	Leisingera_caerulea	0.01	0	0
Plastic-MBR-4	PEG	Komarekiella_delphini-convector	0.01	0	0
Plastic-MBR-4	PEG	Filobacillus_below_species_threshold	0.06	0	0
Plastic-MBR-4	PEG	Vibrio_fluvialis	0.02	0	0
Plastic-MBR-4	PEG	Variovorax_defluvii	0.01	0	0
Plastic-MBR-4	PEG	Paracoccus_caeni	0.01	0	0
Plastic-MBR-4	PEG	Altererythrobacter_litoralis	0.12	0	0
Plastic-MBR-4	PEG	Mesobacterium_below_species_threshold	0.37	0	0
Plastic-MBR-4	PEG	Vitreimonas_below_species_threshold	0.02	0	0
Plastic-MBR-4	PEG	Enterovirga_below_species_threshold	0.16	0	0
Plastic-MBR-4	PEG	Kaistia_geumhonensis	0.01	0	0
Plastic-MBR-4	PEG	Caldovatus_below_species_threshold	0.29	0	0
Plastic-MBR-4	PEG	Kaistia_hirudinis	0.03	0	0
Plastic-MBR-4	PEG	Roseovarius_faecimaris	0.01	0	0
Plastic-MBR-4	PEG	Aquipseudomonas_below_species_threshold	0.03	0	0
Plastic-MBR-4	PEG	Raoultella_planticola	0.02	0	0
Plastic-MBR-4	PEG	Alcanivorax_nanhaiticus	0.04	0	0
Plastic-MBR-4	PEG	Variovorax_below_species_threshold	0.95	0	0
Plastic-MBR-4	PEG	Arenimonas_maotaiensis	0.07	0	0
Plastic-MBR-4	PEG	Shewanella_vesiculosa	0.01	0	0
Plastic-MBR-4	PEG	Psychrobacter_cibarius	0.01	0	0
Plastic-MBR-4	PEG	Marinomonas_pontica	0.04	0	0
Plastic-MBR-4	PEG	Sedimentitalea_below_species_threshold	0.26	0	0
Plastic-MBR-4	PEG	Baekduia_below_species_threshold	0.3	0	0
Plastic-MBR-4	PEG	Yoonia_below_species_threshold	0.3	0	0
Plastic-MBR-4	PEG	Ferruginivarius_below_species_threshold	0.05	0	0
Plastic-MBR-4	PEG	Pseudochrobactrum_below_species_threshold	0.02	0	0
Plastic-MBR-4	PEG	Comamonas_aquatica	0.08	0	0
Plastic-MBR-4	PEG	Nocardioides_hankookensis	0.02	0	0
Plastic-MBR-4	PEG	Geminicoccus_below_species_threshold	0.4	0	0
Plastic-MBR-4	PEG	Gemmobacter_nectariphilus	0.01	0	0
Plastic-MBR-4	PEG	Ornithinimicrobium_below_species_threshold	0.02	0	0
Plastic-MBR-4	PEG	Pseudarthrobacter_chlorophenolicus	0.01	0	0
Plastic-MBR-4	PEG	Vibrio_crassostreae	0.01	0	0
Plastic-MBR-4	PEG	Nocardioides_flavescens	0.01	0	0
Plastic-MBR-4	PEG	Pontixanthobacter_below_species_threshold	0.07	0	0
Plastic-MBR-4	PEG	Hongsoonwoonella_below_species_threshold	0.06	0	0
Plastic-MBR-4	PEG	Pseudomonas_farsensis	0.01	0	0
Plastic-MBR-4	PEG	Mycolicibacterium_pallens	0.01	0	0
Plastic-MBR-4	PEG	Beggiatoa_below_species_threshold	0.01	0	0
Plastic-MBR-4	PEG	Paenarthrobacter_below_species_threshold	0.04	0	0
Plastic-MBR-4	PEG	Deinococcus_knuensis	0.02	0	0
Plastic-MBR-4	PEG	Cocleimonas_below_species_threshold	0.11	0	0
Plastic-MBR-4	PEG	Arcobacter_ellisii	0.01	0	0
Plastic-MBR-4	PEG	Marivivens_below_species_threshold	0.48	0	0
Plastic-MBR-4	PEG	Rugosibacter_below_species_threshold	0.09	0	0
Plastic-MBR-4	PEG	Marinilabilia_below_species_threshold	0.02	0	0
Plastic-MBR-4	PEG	Marinobacterium_stanieri	0.01	0	0
Plastic-MBR-4	PEG	Aggregatilinea_below_species_threshold	0.01	0	0
Plastic-MBR-4	PEG	Mesorhizobium_retamae	0.04	0	0
Plastic-MBR-4	PEG	Venatoribacter_below_species_threshold	0.02	0	0
Plastic-MBR-4	PEG	Nocardioides_caldifontis	0.01	0	0
Plastic-MBR-4	PEG	Deinococcus_radiopugnans	0.01	0	0
Plastic-MBR-4	PEG	Jiella_below_species_threshold	0.2	0	0
Plastic-MBR-4	PEG	Malaciobacter_below_species_threshold	0.02	0	0
Plastic-MBR-4	PEG	Sphaerotilus_below_species_threshold	0.64	0	0
Plastic-MBR-4	PEG	Nocardioides_currus	0.01	0	0
Plastic-MBR-4	PEG	Extensimonas_below_species_threshold	0.04	0	0
Plastic-MBR-4	PEG	Litorivivens_below_species_threshold	0.01	0	0
Plastic-MBR-4	PEG	Rosenbergiella_below_species_threshold	0.01	0	0
Plastic-MBR-4	PEG	Ciceribacter_sichuanensis	0.01	0	0
Plastic-MBR-4	PEG	Novosphingobium_olei	0.01	0	0
Plastic-MBR-4	PEG	Nocardioides_sediminis	0.02	0	0
Plastic-MBR-4	PEG	Agrococcus_sediminis	0.01	0	0
Plastic-MBR-4	PEG	Chitinimonas_below_species_threshold	0.02	0	0
Plastic-MBR-4	PEG	Polaribacter_below_species_threshold	0.03	0	0
Plastic-MBR-4	PEG	Staphylococcus_saprophyticus	0.01	0	0
Plastic-MBR-4	PEG	Methyloceanibacter_caenitepidi	0.01	0	0
Plastic-MBR-4	PEG	Enterobacter_asburiae	0.08	0	0
Plastic-MBR-4	PEG	Albibacillus_below_species_threshold	0.18	0	0
Plastic-MBR-4	PEG	Thauera_mechernichensis	0.01	0	0
Plastic-MBR-4	PEG	Qingshengfaniella_below_species_threshold	0.01	0	0
Plastic-MBR-4	PEG	Paludisphaera_below_species_threshold	0.01	0	0
Plastic-MBR-4	PEG	Psychrobacter_multihit_species	0.01	0	0
Plastic-MBR-4	PEG	Pseudacidovorax_below_species_threshold	0.12	0	0
Plastic-MBR-4	PEG	Pseudorhizobium_multihit_species	0.01	0	0
Plastic-MBR-4	PEG	Desulfofustis_below_species_threshold	0.01	0	0
Plastic-MBR-4	PEG	Caenibius_below_species_threshold	0.12	0	0
Plastic-MBR-4	PEG	Alcanivorax_below_species_threshold	0.27	0	0
Plastic-MBR-4	PEG	Thorsellia_below_species_threshold	0.03	0	0
Plastic-MBR-4	PEG	Nocardioides_convexus	0.03	0	0
Plastic-MBR-4	PEG	Erythrobacter_colymbi	0.01	0	0
Plastic-MBR-4	PEG	Sandarakinorhabdus_below_species_threshold	0.05	0	0
Plastic-MBR-4	PEG	Paraburkholderia_bengalensis	0.01	0	0
Plastic-MBR-4	PEG	Heliomarina_below_species_threshold	0.02	0	0
Plastic-MBR-4	PEG	Hydrogenophaga_crassostreae	0.01	0	0
Plastic-MBR-4	PEG	Methylobacterium_indicum	0.01	0	0
Plastic-MBR-4	PEG	Rhodoplanes_below_species_threshold	0.14	0	0
Plastic-MBR-4	PEG	Solimicrobium_below_species_threshold	0.03	0	0
Plastic-MBR-4	PEG	Pulveribacter_below_species_threshold	0.16	0	0
Plastic-MBR-4	PEG	Marivirga_below_species_threshold	0.04	0	0
Plastic-MBR-4	PEG	Kistimonas_below_species_threshold	0.01	0	0
Plastic-MBR-4	PEG	Nitratireductor_below_species_threshold	0.34	0	0
Plastic-MBR-4	PEG	Flavimaricola_below_species_threshold	0.03	0	0
Plastic-MBR-4	PEG	Limobrevibacterium_below_species_threshold	0.15	0	0
Plastic-MBR-4	PEG	Shimia_below_species_threshold	0.54	0	0
Plastic-MBR-4	PEG	Apibacter_below_species_threshold	0.01	0	0
Plastic-MBR-4	PEG	Pseudohongiella_below_species_threshold	0.04	0	0
Plastic-MBR-4	PEG	Rhizorhabdus_below_species_threshold	0.09	0	0
Plastic-MBR-4	PEG	Nocardioides_sambongensis	0.01	0	0
Plastic-MBR-4	PEG	Duganella_flavida	0.01	0	0
Plastic-MBR-4	PEG	Corynebacterium_below_species_threshold	0.58	0	0
Plastic-MBR-4	PEG	Tepidimonas_below_species_threshold	0.33	0	0
Plastic-MBR-4	PEG	Mongoliitalea_below_species_threshold	0.08	0	0
Plastic-MBR-4	PEG	Candidatus-Pantoea_communis	0.03	0	0
Plastic-MBR-4	PEG	Maribrevibacterium_harenarium	0.03	0	0
Plastic-MBR-4	PEG	Amphiplicatus_below_species_threshold	0.01	0	0
Plastic-MBR-4	PEG	Cribrihabitans_below_species_threshold	0.19	0	0
Plastic-MBR-4	PEG	Lichenihabitans_below_species_threshold	0.06	0	0
Plastic-MBR-4	PEG	Pseudoxanthomonas_below_species_threshold	0.42	0	0
Plastic-MBR-4	PEG	Qipengyuania_gaetbuli	0.08	0	0
Plastic-MBR-4	PEG	Pelistega_below_species_threshold	0.02	0	0
Plastic-MBR-4	PEG	Enterobacter_multihit_species	0.06	0	0
Plastic-MBR-4	PEG	Dermatobacter_below_species_threshold	0.01	0	0
Plastic-MBR-4	PEG	Vibrio_cyclitrophicus	0.03	0	0
Plastic-MBR-4	PEG	Paracoccus_endophyticus	0.02	0	0
Plastic-MBR-4	PEG	Tabrizicola_aquatica	0.02	0	0
Plastic-MBR-4	PEG	Denitromonas_below_species_threshold	0.18	0	0
Plastic-MBR-4	PEG	Natronoglycomyces_below_species_threshold	0.02	0	0
Plastic-MBR-4	PEG	Paracoccus_angustae	0.01	0	0
Plastic-MBR-4	PEG	Vibrio_ostreae	0.01	0	0
Plastic-MBR-4	PEG	Brevundimonas_vitisensis	0.03	0	0
Plastic-MBR-4	PEG	Paenalcaligenes_below_species_threshold	0.01	0	0
Plastic-MBR-4	PEG	Hydrogenophaga_luteola	0.01	0	0
Plastic-MBR-4	PEG	Aquitalea_below_species_threshold	0.02	0	0
Plastic-MBR-4	PEG	Vogesella_facilis	0.01	0	0
Plastic-MBR-4	PEG	Comamonas_jiangduensis	0.04	0	0
Plastic-MBR-4	PEG	Stutzerimonas_kunmingensis	0.01	0	0
Plastic-MBR-4	PEG	Pseudomonas_synxantha	0.01	0	0
Plastic-MBR-4	PEG	Rhizobium_aquaticum	0.01	0	0
Plastic-MBR-4	PEG	Geobacter_below_species_threshold	0.01	0	0
Plastic-MBR-4	PEG	Limnohabitans_below_species_threshold	0.75	0	0
Plastic-MBR-4	PEG	Pseudomonas_kribbensis	0.04	0	0
Plastic-MBR-4	PEG	Parapontixanthobacter_below_species_threshold	0.02	0	0
Plastic-MBR-4	PEG	Xylophilus_below_species_threshold	0.05	0	0
Plastic-MBR-4	PEG	Thalassobius_below_species_threshold	0.1	0	0
Plastic-MBR-4	PEG	Aquisphaera_below_species_threshold	0.01	0	0
Plastic-MBR-4	PEG	Actinomycetospora_below_species_threshold	0.11	0	0
Plastic-MBR-4	PEG	Streptosporangium_below_species_threshold	0.37	0	0
Plastic-MBR-4	PEG	Zhengella_below_species_threshold	0.04	0	0
Plastic-MBR-4	PEG	Nocardioides_baculatus	0.02	0	0
Plastic-MBR-4	PEG	Marinomonas_below_species_threshold	0.42	0	0
Plastic-MBR-4	PEG	Nautilia_below_species_threshold	0.01	0	0
Plastic-MBR-4	PEG	Paracoccus_chinensis	0.11	0	0
Plastic-MBR-4	PEG	Flagellatimonas_below_species_threshold	0.13	0	0
Plastic-MBR-4	PEG	Marinomonas_fungiae	0.08	0	0
Plastic-MBR-4	PEG	Bosea_below_species_threshold	0.22	0	0
Plastic-MBR-4	PEG	Woodsholea_below_species_threshold	0.02	0	0
Plastic-MBR-4	PEG	Psychrobacter_piscatorii	0.05	0	0
Plastic-MBR-4	PEG	Paracoccus_salipaludis	0.07	0	0
Plastic-MBR-4	PEG	Lacinutrix_below_species_threshold	0.11	0	0
Plastic-MBR-4	PEG	Candidatus-Pelagibacter_below_species_threshold	0.72	0	0
Plastic-MBR-4	PEG	Elioraea_below_species_threshold	0.05	0	0
Plastic-MBR-4	PEG	Psychrosphaera_aestuarii	0.02	0	0
Plastic-MBR-4	PEG	Saliniradius_below_species_threshold	0.02	0	0
Plastic-MBR-4	PEG	Alteromonas_below_species_threshold	0.45	0	0
Plastic-MBR-4	PEG	Sphingorhabdus_below_species_threshold	0.5	0	0
Plastic-MBR-4	PEG	Pseudomonas_xantholysinigenes	0.01	0	0
Plastic-MBR-4	PEG	Alkanindiges_below_species_threshold	0.11	0	0
Plastic-MBR-4	PEG	Lichenibacterium_dinghuense	0.01	0	0
Plastic-MBR-4	PEG	Chroococcidiopsis_thermalis	0.01	0	0
Plastic-MBR-4	PEG	Leeia_below_species_threshold	0.21	0	0
Plastic-MBR-4	PEG	Sphingoaurantiacus_below_species_threshold	0.09	0	0
Plastic-MBR-4	PEG	Mongoliimonas_below_species_threshold	0.05	0	0
Plastic-MBR-4	PEG	Yoonia_sediminilitoris	0.01	0	0
Plastic-MBR-4	PEG	Leminorella_below_species_threshold	0.01	0	0
Plastic-MBR-4	PEG	Microbispora_multihit_species	0.01	0	0
Plastic-MBR-4	PEG	Nitrobacter_below_species_threshold	0.01	0	0
Plastic-MBR-4	PEG	Oceaniradius_below_species_threshold	0.06	0	0
Plastic-MBR-4	PEG	Alkalispirillum_below_species_threshold	0.03	0	0
Plastic-MBR-4	PEG	Sediminicoccus_below_species_threshold	0.03	0	0
Plastic-MBR-4	PEG	Oleiphilus_messinensis	0.01	0	0
Plastic-MBR-4	PEG	Nocardioides_zeicaulis	0.01	0	0
Plastic-MBR-4	PEG	Falsiruegeria_below_species_threshold	0.42	0	0
Plastic-MBR-4	PEG	Paracoccus_benzoatiresistens	0.08	0	0
Plastic-MBR-4	PEG	Pontibacillus_below_species_threshold	0.02	0	0
Plastic-MBR-4	PEG	Indibacter_below_species_threshold	0.08	0	0
Plastic-MBR-4	PEG	Salinarimonas_below_species_threshold	0.22	0	0
Plastic-MBR-4	PEG	Cryobacterium_below_species_threshold	0.04	0	0
Plastic-MBR-4	PEG	Pseudoalteromonas_agarivorans	0.02	0	0
Plastic-MBR-4	PEG	Streptomyces_below_species_threshold	0.94	0	0
Plastic-MBR-4	PEG	Indioceanicola_profundi	0.01	0	0
Plastic-MBR-4	PEG	Xenorhabdus_below_species_threshold	0.1	0	0
Plastic-MBR-4	PEG	Stagnihabitans_below_species_threshold	0.19	0	0
Plastic-MBR-4	PEG	Acidisoma_below_species_threshold	0.2	0	0
Plastic-MBR-4	PEG	Aquimonas_below_species_threshold	0.05	0	0
Plastic-MBR-4	PEG	Psychroserpens_below_species_threshold	0.08	0	0
Plastic-MBR-4	PEG	Paraburkholderia_hospita	0.02	0	0
Plastic-MBR-4	PEG	Enterobacter_wuhouensis	0.02	0	0
Plastic-MBR-4	PEG	Rhizobium_rhizophilum	0.01	0	0
Plastic-MBR-4	PEG	Pseudomonas_chaetocerotis	0.02	0	0
Plastic-MBR-4	PEG	Vibrio_below_species_threshold	0.75	0	0
Plastic-MBR-4	PEG	Pseudoruegeria_below_species_threshold	0.1	0	0
Plastic-MBR-4	PEG	Nocardioides_aromaticivorans	0.01	0	0
Plastic-MBR-4	PEG	Meinhardsimonia_xiamenensis	0.01	0	0
Plastic-MBR-4	PEG	Cobetia_below_species_threshold	0.06	0	0
Plastic-MBR-4	PEG	Simplicispira_sedimenti	0.05	0	0
Plastic-MBR-4	PEG	Dichotomicrobium_below_species_threshold	0.07	0	0
Plastic-MBR-4	PEG	Alteromonas_abrolhosensis	0.08	0	0
Plastic-MBR-4	PEG	Pseudomonas_veronii	0.06	0	0
Plastic-MBR-4	PEG	Tepidimonas_taiwanensis	0.01	0	0
Plastic-MBR-4	PEG	Verminephrobacter_multihit_species	0.01	0	0
Plastic-MBR-4	PEG	Paracoccus_indicus	0.01	0	0
Plastic-MBR-4	PEG	Rudaea_below_species_threshold	0.07	0	0
Plastic-MBR-4	PEG	Prescottella_below_species_threshold	0.01	0	0
Plastic-MBR-4	PEG	Paracidovorax_wautersii	0.01	0	0
Plastic-MBR-4	PEG	Methylobacillus_below_species_threshold	0.01	0	0
Plastic-MBR-4	PEG	Altererythrobacter_epoxidivorans	0.04	0	0
Plastic-MBR-4	PEG	Subtercola_below_species_threshold	0.02	0	0
Plastic-MBR-4	PEG	Futiania_below_species_threshold	0.1	0	0
Plastic-MBR-4	PEG	Deinococcus_below_species_threshold	0.18	0	0
Plastic-MBR-4	PEG	Oricola_indica	0.01	0	0
Plastic-MBR-4	PEG	Rhodobacter_below_species_threshold	0.75	0	0
Plastic-MBR-4	PEG	Blastococcus_below_species_threshold	0.31	0	0
Plastic-MBR-4	PEG	Mycolicibacterium_neoaurum	0.01	0	0
Plastic-MBR-4	PEG	Nereida_below_species_threshold	0.21	0	0
Plastic-MBR-4	PEG	Fluviicoccus_below_species_threshold	0.04	0	0
Plastic-MBR-4	PEG	Vibrio_vulnificus	0.01	0	0
Plastic-MBR-4	PEG	Blastococcus_aurantiacus	0.01	0	0
Plastic-MBR-4	PEG	Litorivita_below_species_threshold	0.06	0	0
Plastic-MBR-4	PEG	Pseudarthrobacter_oxydans	0.01	0	0
Plastic-MBR-4	PEG	Vibrio_natriegens	0.02	0	0
Plastic-MBR-4	PEG	Lentibacillus_below_species_threshold	0.02	0	0
Plastic-MBR-4	PEG	Pseudoalteromonas_rhizosphaerae	0.02	0	0
Plastic-MBR-4	PEG	Maritalea_below_species_threshold	0.06	0	0
Plastic-MBR-4	PEG	Vibrio_porteresiae	0.03	0	0
Plastic-MBR-4	PEG	Grimontia_below_species_threshold	0.14	0	0
Plastic-MBR-4	PEG	Pontibacterium_below_species_threshold	0.03	0	0
Plastic-MBR-4	PEG	Xenophilus_arseniciresistens	0.01	0	0
Plastic-MBR-4	PEG	Pseudonocardia_below_species_threshold	0.42	0	0
Plastic-MBR-4	PEG	Microbacterium_lacus	0.02	0	0
Plastic-MBR-4	PEG	Aeromicrobium_yanjiei	0.02	0	0
Plastic-MBR-4	PEG	Tangfeifania_below_species_threshold	0.03	0	0
Plastic-MBR-4	PEG	Rhodoferax_mekongensis	0.05	0	0
Plastic-MBR-4	PEG	Mycolicibacterium_xanthum	0.01	0	0
Plastic-MBR-4	PEG	Rhizobium_rhizolycopersici	0.01	0	0
Plastic-MBR-4	PEG	Paracoccus_below_species_threshold	0.96	0	0
Plastic-MBR-4	PEG	Arsenicitalea_below_species_threshold	0.01	0	0
Plastic-MBR-4	PEG	Thalassorhabdomicrobium_below_species_threshold	0.05	0	0
Plastic-MBR-4	PEG	Acinetobacter_terrae	0.03	0	0
Plastic-MBR-4	PEG	Ralstonia_insidiosa	0.02	0	0
Plastic-MBR-4	PEG	Massilia_arenosa	0.01	0	0
Plastic-MBR-4	PEG	Algiphilus_below_species_threshold	0.08	0	0
Plastic-MBR-4	PEG	Oceanobacter_below_species_threshold	0.08	0	0
Plastic-MBR-4	PEG	Nostocoides_below_species_threshold	0.05	0	0
Plastic-MBR-4	PEG	Peteryoungia_desertarenae	0.01	0	0
Plastic-MBR-4	PEG	Novosphingopyxis_below_species_threshold	0.04	0	0
Plastic-MBR-4	PEG	Wenzhouxiangella_below_species_threshold	0.12	0	0
Plastic-MBR-4	PEG	Thalassococcus_below_species_threshold	0.32	0	0
Plastic-MBR-4	PEG	Jonesia_below_species_threshold	0.01	0	0
Plastic-MBR-4	PEG	Pseudomonas_monteilii	0.03	0	0
Plastic-MBR-4	PEG	Xaviernesmea_below_species_threshold	0.04	0	0
Plastic-MBR-4	PEG	Aidingimonas_below_species_threshold	0.03	0	0
Plastic-MBR-4	PEG	Aliiglaciecola_below_species_threshold	0.03	0	0
Plastic-MBR-4	PEG	Bacillus_below_species_threshold	0.08	0	0
Plastic-MBR-4	PEG	Aurantibacter_below_species_threshold	0.01	0	0
Plastic-MBR-4	PEG	Mycobacteroides_below_species_threshold	0.07	0	0
Plastic-MBR-4	PEG	Reinekea_below_species_threshold	0.15	0	0
Plastic-MBR-4	PEG	Solibacillus_below_species_threshold	0.01	0	0
Plastic-MBR-4	PEG	Gardnerella_below_species_threshold	0.02	0	0
Plastic-MBR-4	PEG	Thalassolituus_multihit_species	0.01	0	0
Plastic-MBR-4	PEG	Salinimonas_below_species_threshold	0.07	0	0
Plastic-MBR-4	PEG	Macromonas_below_species_threshold	0.1	0	0
Plastic-MBR-4	PEG	Saccharospirillum_below_species_threshold	0.08	0	0
Plastic-MBR-4	PEG	Diaphorobacter_limosus	0.01	0	0
Plastic-MBR-4	PEG	Massilia_hydrophila	0.01	0	0
Plastic-MBR-4	PEG	Vibrio_atlanticus	0.02	0	0
Plastic-MBR-4	PEG	Azorhizobium_below_species_threshold	0.13	0	0
Plastic-MBR-4	PEG	Oryzobacter_below_species_threshold	0.01	0	0
Plastic-MBR-4	PEG	Hyalangium_below_species_threshold	0.01	0	0
Plastic-MBR-4	PEG	Amphritea_below_species_threshold	0.2	0	0
Plastic-MBR-4	PEG	Bradyrhizobium_oropedii	0.01	0	0
Plastic-MBR-4	PEG	Allopontixanthobacter_below_species_threshold	0.06	0	0
Plastic-MBR-4	PEG	Sphingosinithalassobacter_below_species_threshold	0.01	0	0
Plastic-MBR-4	PEG	Paracoccus_jeotgali	0.01	0	0
Plastic-MBR-4	PEG	Martelella_below_species_threshold	0.35	0	0
Plastic-MBR-4	PEG	Desulfopila_below_species_threshold	0.02	0	0
Plastic-MBR-4	PEG	Qipengyuania_pelagi	0.01	0	0
Plastic-MBR-4	PEG	Kocuria_below_species_threshold	0.07	0	0
Plastic-MBR-4	PEG	Alteraurantiacibacter_below_species_threshold	0.18	0	0
Plastic-MBR-4	PEG	Roseicyclus_persicicus	0.01	0	0
Plastic-MBR-4	PEG	Phenylobacterium_kunshanense	0.02	0	0
Plastic-MBR-4	PEG	Falsochrobactrum_below_species_threshold	0.11	0	0
Plastic-MBR-4	PEG	Tamilnaduibacter_below_species_threshold	0.01	0	0
Plastic-MBR-4	PEG	Aquibaculum_below_species_threshold	0.12	0	0
Plastic-MBR-4	PEG	Acinetobacter_oleivorans	0.07	0	0
Plastic-MBR-4	PEG	Flavihumibacter_below_species_threshold	0.19	0	0
Plastic-MBR-4	PEG	Hylemonella_below_species_threshold	0.04	0	0
Plastic-MBR-4	PEG	Luteococcus_below_species_threshold	0.02	0	0
Plastic-MBR-4	PEG	Alsobacter_below_species_threshold	0.36	0	0
Plastic-MBR-4	PEG	Marimonas_below_species_threshold	0.21	0	0
Plastic-MBR-4	PEG	Undibacterium_below_species_threshold	0.46	0	0
Plastic-MBR-4	PEG	Roseococcus_below_species_threshold	0.08	0	0
Plastic-MBR-4	PEG	Oceanicola_below_species_threshold	0.05	0	0
Plastic-MBR-4	PEG	Terrabacter_aerolatus	0.01	0	0
Plastic-MBR-4	PEG	Kiloniella_below_species_threshold	0.27	0	0
Plastic-MBR-4	PEG	Nocardioides_nitrophenolicus	0.01	0	0
Plastic-MBR-4	PEG	Sphingomonas_aquatilis	0.02	0	0
Plastic-MBR-4	PEG	Rhodophyticola_below_species_threshold	0.04	0	0
Plastic-MBR-4	PEG	Pricia_below_species_threshold	0.02	0	0
Plastic-MBR-4	PEG	Novosphingobium_ginsenosidimutans	0.01	0	0
Plastic-MBR-4	PEG	Rhodobium_below_species_threshold	0.09	0	0
Plastic-MBR-4	PEG	Leisingera_daeponensis	0.01	0	0
Plastic-MBR-4	PEG	Aquisediminimonas_profunda	0.07	0	0
Plastic-MBR-4	PEG	Spiribacter_below_species_threshold	0.29	0	0
Plastic-MBR-4	PEG	Moraxella_osloensis	0.01	0	0
Plastic-MBR-4	PEG	Rhodovibrio_below_species_threshold	0.08	0	0
Plastic-MBR-4	PEG	Pseudomonas_pharyngis	0.04	0	0
Plastic-MBR-4	PEG	Marinomonas_multihit_species	0.02	0	0
Plastic-MBR-4	PEG	Hyphobacterium_below_species_threshold	0.01	0	0
Plastic-MBR-4	PEG	Sphingomonas_zeae	0.01	0	0
Plastic-MBR-4	PEG	Metaplanococcus_below_species_threshold	0.03	0	0
Plastic-MBR-4	PEG	Alteromonas_confluentis	0.04	0	0
Plastic-MBR-4	PEG	Casimicrobium_below_species_threshold	0.05	0	0
Plastic-MBR-4	PEG	Paraburkholderia_tropica	0.01	0	0
Plastic-MBR-4	PEG	Pseudomonas_koreensis	0.08	0	0
Plastic-MBR-4	PEG	Pseudolysobacter_below_species_threshold	0.02	0	0
Plastic-MBR-4	PEG	Haloglomus_below_species_threshold	0.04	0	0
Plastic-MBR-4	PEG	Bartonella_below_species_threshold	0.02	0	0
Plastic-MBR-4	PEG	Isoptericola_below_species_threshold	0.03	0	0
Plastic-MBR-4	PEG	Actibacterium_pelagium	0.01	0	0
Plastic-MBR-4	PEG	Frigoriflavimonas_below_species_threshold	0.01	0	0
Plastic-MBR-4	PEG	Phaeobacter_below_species_threshold	0.4	0	0
Plastic-MBR-4	PEG	Candidatus-Puniceispirillum_below_species_threshold	0.34	0	0
Plastic-MBR-4	PEG	Pseudaminobacter_below_species_threshold	0.15	0	0
Plastic-MBR-4	PEG	Microbacterium_binotii	0.01	0	0
Plastic-MBR-4	PEG	Methylocapsa_below_species_threshold	0.06	0	0
Plastic-MBR-4	PEG	Methylibium_below_species_threshold	0.11	0	0
Plastic-MBR-4	PEG	Paenarthrobacter_multihit_species	0.01	0	0
Plastic-MBR-4	PEG	Pseudomonas_idahonensis	0.02	0	0
Plastic-MBR-4	PEG	Fuscovulum_ytuae	0.11	0	0
Plastic-MBR-4	PEG	Dermatophilus_below_species_threshold	0.01	0	0
Plastic-MBR-4	PEG	Sphingomonas_pokkalii	0.01	0	0
Plastic-MBR-4	PEG	Pantoea_eucrina	0.01	0	0
Plastic-MBR-4	PEG	Paenirhodobacter_enshiensis	0.01	0	0
Plastic-MBR-4	PEG	Roseovarius_below_species_threshold	0.8	0	0
Plastic-MBR-4	PEG	Pseudomonas_protegens	0.04	0	0
Plastic-MBR-4	PEG	Sphingomonas_ursincola	0.03	0	0
Plastic-MBR-4	PEG	Ferrimonas_below_species_threshold	0.08	0	0
Plastic-MBR-4	PEG	Diaphorobacter_nitroreducens	0.02	0	0
Plastic-MBR-4	PEG	Qipengyuania_below_species_threshold	0.77	0	0
Plastic-MBR-4	PEG	Vibrio_kanaloae	0.01	0	0
Plastic-MBR-4	PEG	Pseudorhizobium_flavum	0.01	0	0
Plastic-MBR-4	PEG	Vibrio_rumoiensis	0.02	0	0
Plastic-MBR-4	PEG	Pseudothioclava_below_species_threshold	0.12	0	0
Plastic-MBR-4	PEG	Aquisediminimonas_below_species_threshold	0.39	0	0
Plastic-MBR-4	PEG	Izhakiella_below_species_threshold	0.01	0	0
Plastic-MBR-4	PEG	Xinfangfangia_below_species_threshold	0.22	0	0
Plastic-MBR-4	PEG	Citreimonas_below_species_threshold	0.06	0	0
Plastic-MBR-4	PEG	Shinella_granuli	0.01	0	0
Plastic-MBR-4	PEG	Limnohabitans_curvus	0.08	0	0
Plastic-MBR-4	PEG	Vreelandella_lionensis	0.01	0	0
Plastic-MBR-4	PEG	Paracoccus_yeei	0.15	0	0
Plastic-MBR-4	PEG	Longivirga_below_species_threshold	0.02	0	0
Plastic-MBR-4	PEG	Limibaculum_sediminis	0.02	0	0
Plastic-MBR-4	PEG	Acidovorax_temperans	0.24	0	0
Plastic-MBR-4	PEG	Pacificoceanicola_below_species_threshold	0.26	0	0
Plastic-MBR-4	PEG	[Mycobacterium]_below_species_threshold	0.06	0	0
Plastic-MBR-4	PEG	Kangsaoukella_below_species_threshold	0.03	0	0
Plastic-MBR-4	PEG	Celerinatantimonas_below_species_threshold	0.15	0	0
Plastic-MBR-4	PEG	Sphingomonas_paucimobilis	0.01	0	0
Plastic-MBR-4	PEG	Thalassolituus_pacificus	0.03	0	0
Plastic-MBR-4	PEG	Hydrocarboniphaga_below_species_threshold	0.18	0	0
Plastic-MBR-4	PEG	Microlunatus_phosphovorus	0.01	0	0
Plastic-MBR-4	PEG	Terriglobus_below_species_threshold	0.01	0	0
Plastic-MBR-4	PEG	Frigidibacter_below_species_threshold	0.33	0	0
Plastic-MBR-4	PEG	Halpernia_below_species_threshold	0.1	0	0
Plastic-MBR-4	PEG	Paracoccus_sphaerophysae	0.02	0	0
Plastic-MBR-4	PEG	Methylibium_petroleiphilum	0.01	0	0
Plastic-MBR-4	PEG	Cohaesibacter_intestini	0.01	0	0
Plastic-MBR-4	PEG	Curvibacter_lanceolatus	0.03	0	0
Plastic-MBR-4	PEG	Modestobacter_below_species_threshold	0.02	0	0
Plastic-MBR-4	PEG	Roseateles_caseinilyticus	0.01	0	0
Plastic-MBR-4	PEG	Hansschlegelia_below_species_threshold	0.13	0	0
Plastic-MBR-4	PEG	Alicycliphilus_below_species_threshold	0.27	0	0
Plastic-MBR-4	PEG	Haloarchaeobius_below_species_threshold	0.02	0	0
Plastic-MBR-4	PEG	Neoroseomonas_alba	0.01	0	0
Plastic-MBR-4	PEG	Sphingobium_subterraneum	0.01	0	0
Plastic-MBR-4	PEG	Gemmobacter_below_species_threshold	0.79	0	0
Plastic-MBR-4	PEG	Qipengyuania_aurantiaca	0.01	0	0
Plastic-MBR-4	PEG	Rahnella_below_species_threshold	0.02	0	0
Plastic-MBR-4	PEG	Nakamurella_multipartita	0.03	0	0
Plastic-MBR-4	PEG	Salipiger_pentaromativorans	0.01	0	0
Plastic-MBR-4	PEG	Ramlibacter_below_species_threshold	0.82	0	0
Plastic-MBR-4	PEG	Mycolicibacterium_austroafricanum	0.02	0	0
Plastic-MBR-4	PEG	Pseudoalteromonas_spiralis	0.01	0	0
Plastic-MBR-4	PEG	Micrococcus_below_species_threshold	0.01	0	0
Plastic-MBR-4	PEG	Sorangium_below_species_threshold	0.02	0	0
Plastic-MBR-4	PEG	Acinetobacter_tibetensis	0.01	0	0
Plastic-MBR-4	PEG	Pseudomonas_ceruminis	0.03	0	0
Plastic-MBR-4	PEG	Janibacter_melonis	0.07	0	0
Plastic-MBR-4	PEG	Marivita_below_species_threshold	0.46	0	0
Plastic-MBR-4	PEG	Ideonella_paludis	0.01	0	0
Plastic-MBR-4	PEG	Thermomonas_haemolytica	0.01	0	0
Plastic-MBR-4	PEG	Alcanivorax_profundi	0.03	0	0
Plastic-MBR-4	PEG	Ramlibacter_paludis	0.01	0	0
Plastic-MBR-4	PEG	Microbacterium_lacticum	0.01	0	0
Plastic-MBR-4	PEG	Sulfitobacter_mediterraneus	0.01	0	0
Plastic-MBR-4	PEG	Tenacibaculum_below_species_threshold	0.02	0	0
Plastic-MBR-4	PEG	Roseibaca_below_species_threshold	0.02	0	0
Plastic-MBR-4	PEG	Arundinibacter_below_species_threshold	0.02	0	0
Plastic-MBR-4	PEG	Paenacidovorax_below_species_threshold	0.59	0	0
Plastic-MBR-4	PEG	Alcanivorax_multihit_species	0.04	0	0
Plastic-MBR-4	PEG	Phycicoccus_below_species_threshold	0.23	0	0
Plastic-MBR-4	PEG	Taibaiella_below_species_threshold	0.01	0	0
Plastic-MBR-4	PEG	Methylopila_turkensis	0.01	0	0
Plastic-MBR-4	PEG	Harenicola_below_species_threshold	0.03	0	0
Plastic-MBR-4	PEG	Prosthecomicrobium_pneumaticum	0.01	0	0
Plastic-MBR-4	PEG	Leifsonia_below_species_threshold	0.03	0	0
Plastic-MBR-4	PEG	Acidovorax_multihit_species	0.08	0	0
Plastic-MBR-4	PEG	Methyloradius_below_species_threshold	0.02	0	0
Plastic-MBR-4	PEG	Comamonas_sediminis	0.02	0	0
Plastic-MBR-4	PEG	Pantoea_below_species_threshold	0.1	0	0
Plastic-MBR-4	PEG	Serinicoccus_below_species_threshold	0.08	0	0
Plastic-MBR-4	PEG	Nocardioides_aestuarii	0.04	0	0
Plastic-MBR-4	PEG	Sphingobium_below_species_threshold	0.64	0	0
Plastic-MBR-4	PEG	Daeguia_below_species_threshold	0.04	0	0
Plastic-MBR-4	PEG	Elongatibacter_below_species_threshold	0.08	0	0
Plastic-MBR-4	PEG	Ancylobacter_novellus	0.01	0	0
Plastic-MBR-4	PEG	Vagococcus_below_species_threshold	0.01	0	0
Plastic-MBR-4	PEG	Exiguobacterium_multihit_species	0.01	0	0
Plastic-MBR-4	PEG	Shewanella_multihit_species	0.01	0	0
Plastic-MBR-4	PEG	Hyphomonas_below_species_threshold	0.19	0	0
Plastic-MBR-4	PEG	Agitococcus_lubricus	0.06	0	0
Plastic-MBR-4	PEG	Marinihelvus_below_species_threshold	0.01	0	0
Plastic-MBR-4	PEG	Phaeobacter_italicus	0.03	0	0
Plastic-MBR-4	PEG	Arcticibacterium_below_species_threshold	0.22	0	0
Plastic-MBR-4	PEG	Mycolicibacterium_bacteremicum	0.08	0	0
Plastic-MBR-4	PEG	Donghicola_tyrosinivorans	0.04	0	0
Plastic-MBR-4	PEG	Acidovorax_below_species_threshold	0.82	0	0
Plastic-MBR-4	PEG	Yeosuana_below_species_threshold	0.01	0	0
Plastic-MBR-4	PEG	Shinella_lacus	0.01	0	0
Plastic-MBR-4	PEG	Yaniella_below_species_threshold	0.01	0	0
Plastic-MBR-4	PEG	Marivita_cryptomonadis	0.03	0	0
Plastic-MBR-4	PEG	Nocardioides_panaciterrulae	0.01	0	0
Plastic-MBR-4	PEG	Sulfuricaulis_below_species_threshold	0.01	0	0
Plastic-MBR-4	PEG	Ornithinibacter_below_species_threshold	0.28	0	0
Plastic-MBR-4	PEG	Acinetobacter_guillouiae	0.06	0	0
Plastic-MBR-4	PEG	Salicibibacter_below_species_threshold	0.02	0	0
Plastic-MBR-4	PEG	Paradevosia_below_species_threshold	0.02	0	0
Plastic-MBR-4	PEG	Salinihabitans_below_species_threshold	0.01	0	0
Plastic-MBR-4	PEG	Sedimentibacter_below_species_threshold	0.01	0	0
Plastic-MBR-4	PEG	Anaerostipes_below_species_threshold	0.01	0	0
Plastic-MBR-4	PEG	Acinetobacter_junii	0.39	0	0
Plastic-MBR-4	PEG	Roseovarius_mucosus	0.02	0	0
Plastic-MBR-4	PEG	Denitromonas_halophila	0.02	0	0
Plastic-MBR-4	PEG	Humibacillus_xanthopallidus	0.03	0	0
Plastic-MBR-4	PEG	Leucobacter_below_species_threshold	0.07	0	0
Plastic-MBR-4	PEG	Pontibrevibacter_below_species_threshold	0.08	0	0
Plastic-MBR-4	PEG	Pseudocolwellia_below_species_threshold	0.05	0	0
Plastic-MBR-4	PEG	Enterobacter_quasimori	0.01	0	0
Plastic-MBR-4	PEG	Acinetobacter_indicus	0.02	0	0
Plastic-MBR-4	PEG	Aquirhabdus_below_species_threshold	0.02	0	0
Plastic-MBR-4	PEG	Yimella_below_species_threshold	0.05	0	0
Plastic-MBR-4	PEG	Maribrevibacterium_below_species_threshold	0.01	0	0
Plastic-MBR-4	PEG	Ehrlichia_below_species_threshold	0.02	0	0
Plastic-MBR-4	PEG	Rubrivivax_albus	0.02	0	0
Plastic-MBR-4	PEG	Curvibacter_delicatus	0.02	0	0
Plastic-MBR-4	PEG	Rhodobacter_flavimaris	0.02	0	0
Plastic-MBR-4	PEG	Rhodoplanes_elegans	0.01	0	0
Plastic-MBR-4	PEG	Oxalicibacterium_below_species_threshold	0.01	0	0
Plastic-MBR-4	PEG	Elstera_below_species_threshold	0.02	0	0
Plastic-MBR-4	PEG	Mumia_below_species_threshold	0.06	0	0
Plastic-MBR-4	PEG	Nocardioides_speluncae	0.02	0	0
Plastic-MBR-4	PEG	Comamonas_multihit_species	0.03	0	0
Plastic-MBR-4	PEG	Novosphingobium_clariflavum	0.01	0	0
Plastic-MBR-4	PEG	Croceicoccus_below_species_threshold	0.35	0	0
Plastic-MBR-4	PEG	Bermanella_below_species_threshold	0.01	0	0
Plastic-MBR-4	PEG	Ferranicluibacter_below_species_threshold	0.02	0	0
[truncated: 9,156 more rows]

## Sheet: S8
Supplementary table 8. Bacterial genera present in river samples with the genetic potential to reduce the environmental bioavailability of PET, PEG, DiBP.
Plastic:MBR:function	Substrate	Species	PREVALENCE	AVERAGE_ABUNDANCE	TPDI
Plastic-MBR-8	PET	Flavobacterium_below_species_threshold	0.79646	0.0140013	0.0111515
Plastic-MBR-8	PET	Nocardioides_below_species_threshold	0.769912	0.00845541	0.00650992
Plastic-MBR-8	PET	Mycolicibacterium_below_species_threshold	0.884956	0.00428767	0.00379439
Plastic-MBR-8	PET	Microbacterium_below_species_threshold	0.442478	0.00420549	0.00186084
Plastic-MBR-8	PET	Candidatus-Pelagibacter_below_species_threshold	0.0176991	0.0901126	0.00159491
Plastic-MBR-8	PET	Streptomyces_below_species_threshold	0.380531	0.00360897	0.00137333
Plastic-MBR-8	PET	Ilumatobacter_below_species_threshold	0.20354	0.00656386	0.00133601
Plastic-MBR-8	PET	Mycobacterium_below_species_threshold	0.663717	0.00187747	0.00124611
Plastic-MBR-8	PET	Chryseobacterium_below_species_threshold	0.840708	0.00135407	0.00113838
Plastic-MBR-8	PET	Aeromicrobium_below_species_threshold	0.362832	0.00279885	0.00101551
Plastic-MBR-8	PET	Cellulomonas_below_species_threshold	0.221239	0.0024773	0.000548075
Plastic-MBR-8	PET	Arthrobacter_below_species_threshold	0.20354	0.00260443	0.000530106
Plastic-MBR-8	PET	Rhabdothermincola_below_species_threshold	0.19469	0.00254086	0.000494681
Plastic-MBR-8	PET	Hymenobacter_below_species_threshold	0.477876	0.00103393	0.000494088
Plastic-MBR-8	PET	Polynucleobacter_below_species_threshold	0.0176991	0.0257602	0.000455933
Plastic-MBR-8	PET	Acinetobacter_johnsonii	0.0442478	0.0096943	0.000428951
Plastic-MBR-8	PET	Micromonospora_below_species_threshold	0.460177	0.000805891	0.000370852
Plastic-MBR-8	PET	Anaeromyxobacter_below_species_threshold	0.19469	0.0016608	0.000323341
Plastic-MBR-8	PET	Candidatus-Mycolicibacterium_below_species_threshold	0.530973	0.000604972	0.000321224
Plastic-MBR-8	PET	Demequina_below_species_threshold	0.141593	0.00225955	0.000319937
Plastic-MBR-8	PET	Aeromicrobium_erythreum	0.185841	0.00164943	0.000306531
Plastic-MBR-8	PET	Variovorax_below_species_threshold	0.176991	0.00170012	0.000300907
Plastic-MBR-8	PET	Paenibacillus_below_species_threshold	0.371681	0.000760227	0.000282562
Plastic-MBR-8	PET	Microbacterium_marinum	0.274336	0.000890068	0.000244178
Plastic-MBR-8	PET	Nitrosomonas_below_species_threshold	0.168142	0.00140762	0.000236679
Plastic-MBR-8	PET	Corynebacterium_below_species_threshold	0.0884956	0.00260527	0.000230555
Plastic-MBR-8	PET	Massilia_below_species_threshold	0.0619469	0.00349202	0.00021632
Plastic-MBR-8	PET	Actinomadura_below_species_threshold	0.283186	0.000712541	0.000201781
Plastic-MBR-8	PET	Acinetobacter_below_species_threshold	0.0176991	0.0107616	0.000190471
Plastic-MBR-8	PET	Agromyces_below_species_threshold	0.141593	0.00115775	0.000163929
Plastic-MBR-8	PET	Mycolicibacterium_obuense	0.327434	0.000468779	0.000153494
Plastic-MBR-8	PET	Leucobacter_below_species_threshold	0.168142	0.000867663	0.00014589
Plastic-MBR-8	PET	Gordonia_below_species_threshold	0.309735	0.000470762	0.000145811
Plastic-MBR-8	PET	Rhodococcus_below_species_threshold	0.283186	0.000419977	0.000118932
Plastic-MBR-8	PET	Clostridium_below_species_threshold	0.0530973	0.00217705	0.000115595
Plastic-MBR-8	PET	Actinoplanes_below_species_threshold	0.424779	0.000254452	0.000108086
Plastic-MBR-8	PET	Pseudarthrobacter_below_species_threshold	0.115044	0.00084966	9.77484e-05
Plastic-MBR-8	PET	Nocardia_below_species_threshold	0.141593	0.000671966	9.51457e-05
Plastic-MBR-8	PET	Mycolicibacterium_bacteremicum	0.318584	0.000295413	9.41138e-05
Plastic-MBR-8	PET	Conexibacter_below_species_threshold	0.168142	0.000551772	9.27758e-05
Plastic-MBR-8	PET	Kitasatospora_below_species_threshold	0.20354	0.000401689	8.17598e-05
Plastic-MBR-8	PET	Macromonas_below_species_threshold	0.0619469	0.00131855	8.16801e-05
Plastic-MBR-8	PET	Actinacidiphila_below_species_threshold	0.460177	0.000175078	8.05668e-05
Plastic-MBR-8	PET	Usitatibacter_below_species_threshold	0.185841	0.000426115	7.91895e-05
Plastic-MBR-8	PET	Paracidovorax_below_species_threshold	0.132743	0.000581696	7.72163e-05
Plastic-MBR-8	PET	Pseudonocardia_below_species_threshold	0.0973451	0.000784578	7.63748e-05
Plastic-MBR-8	PET	Corallococcus_below_species_threshold	0.40708	0.000180578	7.35096e-05
Plastic-MBR-8	PET	Bradyrhizobium_below_species_threshold	0.0265487	0.00261538	6.94348e-05
Plastic-MBR-8	PET	Polyangium_below_species_threshold	0.274336	0.000241245	6.61822e-05
Plastic-MBR-8	PET	Kocuria_below_species_threshold	0.176991	0.000358886	6.35196e-05
Plastic-MBR-8	PET	Rathayibacter_below_species_threshold	0.230088	0.0002594	5.96849e-05
Plastic-MBR-8	PET	Desertimonas_below_species_threshold	0.0353982	0.00163746	5.7963e-05
Plastic-MBR-8	PET	Tessaracoccus_below_species_threshold	0.176991	0.000324674	5.74645e-05
Plastic-MBR-8	PET	Propionicimonas_below_species_threshold	0.0973451	0.000561027	5.46132e-05
Plastic-MBR-8	PET	Methylosinus_below_species_threshold	0.159292	0.000338363	5.38986e-05
Plastic-MBR-8	PET	Dermatobacter_below_species_threshold	0.0442478	0.00112857	4.99367e-05
Plastic-MBR-8	PET	Peredibacter_below_species_threshold	0.230088	0.000214283	4.93041e-05
Plastic-MBR-8	PET	Patulibacter_below_species_threshold	0.0619469	0.000788404	4.88392e-05
Plastic-MBR-8	PET	Arcobacter_below_species_threshold	0.00884956	0.0054468	4.82017e-05
Plastic-MBR-8	PET	Amycolatopsis_below_species_threshold	0.0884956	0.000543447	4.80926e-05
Plastic-MBR-8	PET	Acinetobacter_tandoii	0.0265487	0.00175066	4.64778e-05
Plastic-MBR-8	PET	Exiguobacterium_indicum	0.0176991	0.00260919	4.61804e-05
Plastic-MBR-8	PET	Novosphingobium_below_species_threshold	0.00884956	0.00519986	4.60164e-05
Plastic-MBR-8	PET	Cryobacterium_below_species_threshold	0.0530973	0.000864122	4.58826e-05
Plastic-MBR-8	PET	Aestuariivirga_below_species_threshold	0.00884956	0.00513827	4.54714e-05
Plastic-MBR-8	PET	Rothia_below_species_threshold	0.0619469	0.000722842	4.47779e-05
Plastic-MBR-8	PET	Flavobacterium_nitratireducens	0.00884956	0.00500804	4.43189e-05
Plastic-MBR-8	PET	Myxococcus_below_species_threshold	0.353982	0.000121668	4.30684e-05
Plastic-MBR-8	PET	Knoellia_below_species_threshold	0.115044	0.000372074	4.2805e-05
Plastic-MBR-8	PET	Mycolicibacterium_cosmeticum	0.247788	0.000167103	4.1406e-05
Plastic-MBR-8	PET	Longivirga_below_species_threshold	0.0176991	0.00230616	4.0817e-05
Plastic-MBR-8	PET	Paractinoplanes_below_species_threshold	0.238938	0.000170808	4.08126e-05
Plastic-MBR-8	PET	Chloroflexus_below_species_threshold	0.300885	0.00013269	3.99244e-05
Plastic-MBR-8	PET	Burkholderia_below_species_threshold	0.0442478	0.000879144	3.89002e-05
Plastic-MBR-8	PET	Acinetobacter_multihit_species	0.00884956	0.0042154	3.73044e-05
Plastic-MBR-8	PET	Terrabacter_below_species_threshold	0.0619469	0.000599423	3.71324e-05
Plastic-MBR-8	PET	Marivivens_below_species_threshold	0.00884956	0.00416155	3.68279e-05
Plastic-MBR-8	PET	Paraconexibacter_below_species_threshold	0.0619469	0.000586442	3.63283e-05
Plastic-MBR-8	PET	Deinococcus_below_species_threshold	0.0442478	0.000815652	3.60908e-05
Plastic-MBR-8	PET	Tahibacter_below_species_threshold	0.212389	0.000168377	3.57616e-05
Plastic-MBR-8	PET	Rubrivivax_below_species_threshold	0.0265487	0.00131474	3.49047e-05
Plastic-MBR-8	PET	Nannocystis_below_species_threshold	0.221239	0.000157015	3.47379e-05
Plastic-MBR-8	PET	Lysobacter_below_species_threshold	0.0176991	0.00195724	3.46413e-05
Plastic-MBR-8	PET	Intrasporangium_below_species_threshold	0.106195	0.000323913	3.43979e-05
Plastic-MBR-8	PET	Propioniciclava_below_species_threshold	0.115044	0.000292202	3.36161e-05
Plastic-MBR-8	PET	Archangium_below_species_threshold	0.336283	9.59199e-05	3.22563e-05
Plastic-MBR-8	PET	Bdellovibrio_below_species_threshold	0.141593	0.000223629	3.16643e-05
Plastic-MBR-8	PET	Svornostia_below_species_threshold	0.0973451	0.000318984	3.10515e-05
Plastic-MBR-8	PET	Hydrogenophaga_below_species_threshold	0.00884956	0.00350036	3.09766e-05
Plastic-MBR-8	PET	Pseudomonas_below_species_threshold	0.00884956	0.00345055	3.05358e-05
Plastic-MBR-8	PET	Mariniflexile_below_species_threshold	0.0973451	0.000312831	3.04526e-05
Plastic-MBR-8	PET	Achromobacter_below_species_threshold	0.0530973	0.000549454	2.91746e-05
Plastic-MBR-8	PET	Brachybacterium_below_species_threshold	0.0884956	0.000328258	2.90494e-05
Plastic-MBR-8	PET	Gemmobacter_below_species_threshold	0.0176991	0.00163013	2.88519e-05
Plastic-MBR-8	PET	Rhodoferax_below_species_threshold	0.00884956	0.00325892	2.884e-05
Plastic-MBR-8	PET	Pyxidicoccus_below_species_threshold	0.327434	8.71691e-05	2.85421e-05
Plastic-MBR-8	PET	Winogradskyella_below_species_threshold	0.0265487	0.00106579	2.82953e-05
Plastic-MBR-8	PET	Hyalangium_below_species_threshold	0.19469	0.000144186	2.80716e-05
Plastic-MBR-8	PET	Roseiflexus_below_species_threshold	0.283186	9.81411e-05	2.77922e-05
Plastic-MBR-8	PET	Exiguobacterium_below_species_threshold	0.00884956	0.00313117	2.77095e-05
Plastic-MBR-8	PET	Williamsia_below_species_threshold	0.168142	0.000163887	2.75562e-05
Plastic-MBR-8	PET	Qipengyuania_below_species_threshold	0.00884956	0.00310742	2.74993e-05
Plastic-MBR-8	PET	Actinotalea_below_species_threshold	0.0353982	0.000772214	2.7335e-05
Plastic-MBR-8	PET	Gaiella_below_species_threshold	0.0176991	0.0015061	2.66566e-05
Plastic-MBR-8	PET	Kribbella_below_species_threshold	0.079646	0.000330648	2.63348e-05
Plastic-MBR-8	PET	Solirubrobacter_below_species_threshold	0.0619469	0.000423951	2.62624e-05
Plastic-MBR-8	PET	Mycolicibacter_below_species_threshold	0.123894	0.000210241	2.60476e-05
Plastic-MBR-8	PET	Tepidimonas_below_species_threshold	0.0176991	0.00146851	2.59914e-05
Plastic-MBR-8	PET	Paenarthrobacter_below_species_threshold	0.106195	0.000244721	2.59881e-05
Plastic-MBR-8	PET	Paracoccus_below_species_threshold	0.00884956	0.0028811	2.54965e-05
Plastic-MBR-8	PET	Sinomonas_below_species_threshold	0.106195	0.000236931	2.51609e-05
Plastic-MBR-8	PET	Roseovarius_below_species_threshold	0.00884956	0.00283617	2.50988e-05
Plastic-MBR-8	PET	[Mycobacterium]_below_species_threshold	0.176991	0.00013817	2.44549e-05
Plastic-MBR-8	PET	Janibacter_below_species_threshold	0.0530973	0.000452073	2.40039e-05
Plastic-MBR-8	PET	Roseateles_below_species_threshold	0.0176991	0.00132662	2.34801e-05
Plastic-MBR-8	PET	Lactococcus_below_species_threshold	0.0707965	0.000327636	2.31955e-05
Plastic-MBR-8	PET	Microbaculum_below_species_threshold	0.185841	0.000117617	2.1858e-05
Plastic-MBR-8	PET	Streptosporangium_below_species_threshold	0.132743	0.000164583	2.18473e-05
Plastic-MBR-8	PET	Legionella_below_species_threshold	0.0176991	0.00122623	2.17032e-05
Plastic-MBR-8	PET	Janibacter_melonis	0.0707965	0.000305975	2.16619e-05
Plastic-MBR-8	PET	Brumimicrobium_below_species_threshold	0.0353982	0.000611465	2.16448e-05
Plastic-MBR-8	PET	Undibacterium_below_species_threshold	0.0265487	0.000801662	2.12831e-05
Plastic-MBR-8	PET	Ornithinimicrobium_below_species_threshold	0.0530973	0.000384158	2.03978e-05
Plastic-MBR-8	PET	Actinokineospora_below_species_threshold	0.0973451	0.000205517	2.00061e-05
Plastic-MBR-8	PET	Frankia_below_species_threshold	0.150442	0.000131392	1.97669e-05
Plastic-MBR-8	PET	Kaistella_below_species_threshold	0.0530973	0.000372029	1.97537e-05
Plastic-MBR-8	PET	Duganella_below_species_threshold	0.0442478	0.000445285	1.97029e-05
Plastic-MBR-8	PET	Mycolicibacterium_iranicum	0.176991	0.000106474	1.88449e-05
Plastic-MBR-8	PET	Geomonas_below_species_threshold	0.0530973	0.000350201	1.85948e-05
Plastic-MBR-8	PET	Dactylosporangium_below_species_threshold	0.132743	0.000139448	1.85108e-05
Plastic-MBR-8	PET	Nonomuraea_below_species_threshold	0.0353982	0.000507995	1.79821e-05
Plastic-MBR-8	PET	Caulobacter_below_species_threshold	0.0265487	0.000663041	1.76029e-05
Plastic-MBR-8	PET	Luteolibacter_below_species_threshold	0.0176991	0.000990054	1.75231e-05
Plastic-MBR-8	PET	Pseudoduganella_below_species_threshold	0.0353982	0.000481475	1.70434e-05
Plastic-MBR-8	PET	Flavobacterium_cyclinae	0.0353982	0.000473003	1.67435e-05
Plastic-MBR-8	PET	Paludibaculum_below_species_threshold	0.079646	0.000208897	1.66378e-05
Plastic-MBR-8	PET	Bifidobacterium_below_species_threshold	0.0265487	0.00062358	1.65552e-05
Plastic-MBR-8	PET	Phenylobacterium_below_species_threshold	0.00884956	0.00178304	1.57791e-05
Plastic-MBR-8	PET	Labilithrix_below_species_threshold	0.185841	8.45634e-05	1.57153e-05
Plastic-MBR-8	PET	Thermomonospora_below_species_threshold	0.150442	0.000102203	1.53757e-05
Plastic-MBR-8	PET	Microcella_below_species_threshold	0.00884956	0.00171017	1.51342e-05
Plastic-MBR-8	PET	Spirosoma_below_species_threshold	0.079646	0.000187872	1.49632e-05
Plastic-MBR-8	PET	Sandaracinus_below_species_threshold	0.123894	0.00012074	1.4959e-05
Plastic-MBR-8	PET	Herbiconiux_below_species_threshold	0.0530973	0.000277242	1.47208e-05
Plastic-MBR-8	PET	Rhizobium_below_species_threshold	0.0176991	0.00081143	1.43616e-05
Plastic-MBR-8	PET	Paraburkholderia_below_species_threshold	0.0176991	0.000791201	1.40036e-05
Plastic-MBR-8	PET	Flavobacterium_celericrescens	0.0353982	0.000378774	1.34079e-05
Plastic-MBR-8	PET	Pimelobacter_below_species_threshold	0.159292	8.35434e-05	1.33078e-05
Plastic-MBR-8	PET	Gemmatimonas_below_species_threshold	0.0265487	0.000491498	1.30486e-05
Plastic-MBR-8	PET	Gemmatirosa_below_species_threshold	0.0530973	0.000245464	1.30335e-05
Plastic-MBR-8	PET	Fundidesulfovibrio_below_species_threshold	0.0442478	0.000291385	1.28932e-05
Plastic-MBR-8	PET	Vibrio_below_species_threshold	0.00884956	0.00143555	1.2704e-05
Plastic-MBR-8	PET	Nakamurella_below_species_threshold	0.0442478	0.000281875	1.24723e-05
Plastic-MBR-8	PET	Motilibacter_below_species_threshold	0.0353982	0.000351396	1.24388e-05
Plastic-MBR-8	PET	Jiangella_below_species_threshold	0.0442478	0.000277771	1.22908e-05
Plastic-MBR-8	PET	Alteromonas_below_species_threshold	0.00884956	0.00135076	1.19536e-05
Plastic-MBR-8	PET	Bartonella_below_species_threshold	0.00884956	0.00134428	1.18963e-05
Plastic-MBR-8	PET	Mycolicibacillus_below_species_threshold	0.0973451	0.000116028	1.12947e-05
Plastic-MBR-8	PET	Kineosporia_below_species_threshold	0.0973451	0.000114284	1.1125e-05
Plastic-MBR-8	PET	Nostocoides_below_species_threshold	0.0707965	0.000155875	1.10354e-05
Plastic-MBR-8	PET	Blastococcus_below_species_threshold	0.0265487	0.000413885	1.09881e-05
Plastic-MBR-8	PET	Casimicrobium_below_species_threshold	0.150442	7.21399e-05	1.08529e-05
Plastic-MBR-8	PET	Leifsonia_below_species_threshold	0.0265487	0.000403435	1.07107e-05
Plastic-MBR-8	PET	Oryzobacter_below_species_threshold	0.0265487	0.000397349	1.05491e-05
Plastic-MBR-8	PET	Cohnella_below_species_threshold	0.115044	9.03204e-05	1.03908e-05
Plastic-MBR-8	PET	Erythrobacter_below_species_threshold	0.00884956	0.00111419	9.86008e-06
Plastic-MBR-8	PET	Pseudomarimonas_below_species_threshold	0.106195	8.71555e-05	9.25545e-06
Plastic-MBR-8	PET	Stigmatella_below_species_threshold	0.221239	4.13162e-05	9.14076e-06
Plastic-MBR-8	PET	Catenuloplanes_below_species_threshold	0.168142	5.38832e-05	9.06001e-06
Plastic-MBR-8	PET	Defluviimonas_below_species_threshold	0.00884956	0.0010095	8.93364e-06
Plastic-MBR-8	PET	Arenimonas_below_species_threshold	0.00884956	0.000999891	8.84859e-06
Plastic-MBR-8	PET	Mycolicibacterium_multihit_species	0.0973451	8.98047e-05	8.74205e-06
Plastic-MBR-8	PET	Mesorhizobium_below_species_threshold	0.00884956	0.000928602	8.21772e-06
Plastic-MBR-8	PET	Nocardiopsis_below_species_threshold	0.0265487	0.000306187	8.12885e-06
Plastic-MBR-8	PET	Clavibacter_below_species_threshold	0.0353982	0.000228829	8.10013e-06
Plastic-MBR-8	PET	Luteimonas_below_species_threshold	0.00884956	0.000888378	7.86175e-06
Plastic-MBR-8	PET	Mesoterricola_below_species_threshold	0.0353982	0.000221802	7.85141e-06
Plastic-MBR-8	PET	Pseudarthrobacter_enclensis	0.0442478	0.000173711	7.68632e-06
Plastic-MBR-8	PET	Geodermatophilus_below_species_threshold	0.0176991	0.000430238	7.61483e-06
Plastic-MBR-8	PET	Noviherbaspirillum_below_species_threshold	0.00884956	0.000850754	7.52879e-06
Plastic-MBR-8	PET	Sphingopyxis_below_species_threshold	0.00884956	0.000849681	7.5193e-06
Plastic-MBR-8	PET	Reyranella_below_species_threshold	0.00884956	0.000849573	7.51835e-06
Plastic-MBR-8	PET	Sphingobium_below_species_threshold	0.00884956	0.000845546	7.48271e-06
Plastic-MBR-8	PET	Catellatospora_below_species_threshold	0.0707965	0.000104411	7.39189e-06
Plastic-MBR-8	PET	Haliangium_below_species_threshold	0.0619469	0.000117166	7.2581e-06
Plastic-MBR-8	PET	Acinetobacter_tibetensis	0.00884956	0.000816892	7.22914e-06
Plastic-MBR-8	PET	Patulibacter_brassicae	0.0265487	0.000271161	7.19896e-06
Plastic-MBR-8	PET	Sphaerotilus_below_species_threshold	0.00884956	0.000806603	7.13808e-06
Plastic-MBR-8	PET	Mycobacteroides_below_species_threshold	0.0619469	0.000110702	6.85767e-06
Plastic-MBR-8	PET	Piscinibacter_below_species_threshold	0.00884956	0.000770333	6.81711e-06
Plastic-MBR-8	PET	Pedococcus_below_species_threshold	0.0176991	0.000378828	6.70493e-06
Plastic-MBR-8	PET	Alsobacter_below_species_threshold	0.00884956	0.00075663	6.69584e-06
Plastic-MBR-8	PET	Geomobilimonas_below_species_threshold	0.0884956	7.55511e-05	6.68594e-06
Plastic-MBR-8	PET	Gelidibacter_below_species_threshold	0.0442478	0.000150218	6.64679e-06
Plastic-MBR-8	PET	Shewanella_below_species_threshold	0.00884956	0.000748393	6.62294e-06
Plastic-MBR-8	PET	Nocardioides_deserti	0.0707965	9.26558e-05	6.55971e-06
Plastic-MBR-8	PET	Sulfuricaulis_below_species_threshold	0.0442478	0.000145764	6.44973e-06
Plastic-MBR-8	PET	Subtercola_below_species_threshold	0.0442478	0.000143071	6.33059e-06
Plastic-MBR-8	PET	Cellulosimicrobium_below_species_threshold	0.0265487	0.000228867	6.0761e-06
Plastic-MBR-8	PET	Methyloversatilis_universalis	0.00884956	0.000678709	6.00627e-06
Plastic-MBR-8	PET	Bacillus_below_species_threshold	0.00884956	0.000675597	5.97873e-06
Plastic-MBR-8	PET	Pseudomonas_parakoreensis	0.00884956	0.000673347	5.95882e-06
Plastic-MBR-8	PET	Prosthecobacter_below_species_threshold	0.00884956	0.000672191	5.94859e-06
Plastic-MBR-8	PET	Microvirga_below_species_threshold	0.00884956	0.00066483	5.88345e-06
Plastic-MBR-8	PET	Halobacillus_below_species_threshold	0.141593	4.07866e-05	5.7751e-06
Plastic-MBR-8	PET	Prescottella_below_species_threshold	0.106195	5.258e-05	5.58371e-06
Plastic-MBR-8	PET	Mycobacterium_adipatum	0.0973451	5.65114e-05	5.50111e-06
Plastic-MBR-8	PET	Rariglobus_below_species_threshold	0.0442478	0.000122496	5.42017e-06
Plastic-MBR-8	PET	Caldimonas_below_species_threshold	0.00884956	0.000607349	5.37477e-06
Plastic-MBR-8	PET	Acinetobacter_entericus	0.00884956	0.000606929	5.37106e-06
Plastic-MBR-8	PET	Sphingomonas_jaspsi	0.00884956	0.000604345	5.34819e-06
Plastic-MBR-8	PET	Mycetocola_below_species_threshold	0.0176991	0.000300138	5.31218e-06
Plastic-MBR-8	PET	Salsipaludibacter_below_species_threshold	0.0530973	9.45888e-05	5.02241e-06
Plastic-MBR-8	PET	Mycolicibacterium_rufum	0.0973451	5.14143e-05	5.00493e-06
Plastic-MBR-8	PET	Chondromyces_below_species_threshold	0.106195	4.67899e-05	4.96884e-06
Plastic-MBR-8	PET	Litorilinea_below_species_threshold	0.0176991	0.000279598	4.94864e-06
Plastic-MBR-8	PET	Actinomyces_below_species_threshold	0.00884956	0.000555488	4.91582e-06
Plastic-MBR-8	PET	Parafrankia_below_species_threshold	0.0530973	9.21716e-05	4.89407e-06
Plastic-MBR-8	PET	Pilimelia_below_species_threshold	0.123894	3.93004e-05	4.86907e-06
Plastic-MBR-8	PET	Actinophytocola_below_species_threshold	0.0884956	5.48554e-05	4.85446e-06
Plastic-MBR-8	PET	Mumia_below_species_threshold	0.0442478	0.000107138	4.74063e-06
Plastic-MBR-8	PET	Aquimarina_below_species_threshold	0.00884956	0.000529154	4.68278e-06
Plastic-MBR-8	PET	Anaerosoma_below_species_threshold	0.0176991	0.000262814	4.65158e-06
Plastic-MBR-8	PET	Phytohabitans_below_species_threshold	0.0619469	7.42244e-05	4.59797e-06
Plastic-MBR-8	PET	Rhodoplanes_below_species_threshold	0.00884956	0.000517058	4.57573e-06
Plastic-MBR-8	PET	Actinomycetospora_below_species_threshold	0.0176991	0.000256324	4.5367e-06
Plastic-MBR-8	PET	Saccharothrix_below_species_threshold	0.0265487	0.000170454	4.52534e-06
Plastic-MBR-8	PET	Brevibacterium_below_species_threshold	0.00884956	0.000502534	4.4472e-06
Plastic-MBR-8	PET	Pendulispora_below_species_threshold	0.0530973	8.26821e-05	4.3902e-06
Plastic-MBR-8	PET	Ancylobacter_below_species_threshold	0.00884956	0.000492738	4.36051e-06
Plastic-MBR-8	PET	Cereibacter_below_species_threshold	0.00884956	0.000491848	4.35264e-06
Plastic-MBR-8	PET	Mycobacterium_paragordonae	0.0530973	8.14817e-05	4.32646e-06
Plastic-MBR-8	PET	Nibricoccus_below_species_threshold	0.0176991	0.000234279	4.14654e-06
Plastic-MBR-8	PET	Stenotrophomonas_below_species_threshold	0.00884956	0.000463327	4.10024e-06
Plastic-MBR-8	PET	Donghicola_below_species_threshold	0.00884956	0.000460369	4.07406e-06
Plastic-MBR-8	PET	Geobacter_below_species_threshold	0.00884956	0.000454294	4.0203e-06
Plastic-MBR-8	PET	Desulfatitalea_below_species_threshold	0.0265487	0.000151311	4.01711e-06
Plastic-MBR-8	PET	Pseudomonas_multihit_species	0.00884956	0.000453388	4.01228e-06
Plastic-MBR-8	PET	Paraliomyxa_below_species_threshold	0.0707965	5.62349e-05	3.98123e-06
Plastic-MBR-8	PET	Vulgatibacter_below_species_threshold	0.0353982	0.000112347	3.9769e-06
Plastic-MBR-8	PET	Lentzea_below_species_threshold	0.0265487	0.000149572	3.97095e-06
Plastic-MBR-8	PET	Dyadobacter_below_species_threshold	0.0176991	0.000220895	3.90965e-06
Plastic-MBR-8	PET	Desulfonema_below_species_threshold	0.0353982	0.000108811	3.85173e-06
Plastic-MBR-8	PET	Epilithonimonas_below_species_threshold	0.0176991	0.000216541	3.83258e-06
Plastic-MBR-8	PET	Limimaricola_below_species_threshold	0.00884956	0.000430472	3.80949e-06
Plastic-MBR-8	PET	Isoptericola_below_species_threshold	0.0176991	0.000204692	3.62286e-06
Plastic-MBR-8	PET	Bizionia_below_species_threshold	0.0176991	0.000204669	3.62247e-06
Plastic-MBR-8	PET	Saccharopolyspora_below_species_threshold	0.0176991	0.000204267	3.61534e-06
Plastic-MBR-8	PET	Mycobacterium_kyogaense	0.079646	4.52623e-05	3.60496e-06
Plastic-MBR-8	PET	Glycomyces_below_species_threshold	0.0176991	0.000202507	3.58419e-06
Plastic-MBR-8	PET	Thioalkalivibrio_below_species_threshold	0.00884956	0.00040489	3.5831e-06
Plastic-MBR-8	PET	Gardnerella_below_species_threshold	0.00884956	0.000396035	3.50474e-06
Plastic-MBR-8	PET	Oerskovia_below_species_threshold	0.0265487	0.000131956	3.50326e-06
Plastic-MBR-8	PET	Sporichthya_below_species_threshold	0.0265487	0.00012724	3.37805e-06
Plastic-MBR-8	PET	Sphaerisporangium_below_species_threshold	0.0265487	0.000126062	3.34678e-06
Plastic-MBR-8	PET	Anaerolinea_below_species_threshold	0.00884956	0.000377637	3.34192e-06
Plastic-MBR-8	PET	Nitrincola_below_species_threshold	0.00884956	0.000366985	3.24766e-06
Plastic-MBR-8	PET	Williamsia_serinedens	0.0619469	5.1932e-05	3.21703e-06
Plastic-MBR-8	PET	Alkalilimnicola_below_species_threshold	0.0619469	5.17963e-05	3.20862e-06
Plastic-MBR-8	PET	Porticoccus_below_species_threshold	0.00884956	0.000357754	3.16597e-06
Plastic-MBR-8	PET	Rhodopseudomonas_below_species_threshold	0.00884956	0.000357045	3.15969e-06
Plastic-MBR-8	PET	Microlunatus_below_species_threshold	0.00884956	0.00035564	3.14725e-06
Plastic-MBR-8	PET	Chitinimonas_below_species_threshold	0.0176991	0.000177514	3.14185e-06
Plastic-MBR-8	PET	Allitabrizicola_below_species_threshold	0.00884956	0.000351442	3.11011e-06
Plastic-MBR-8	PET	Tautonia_below_species_threshold	0.00884956	0.000350005	3.09739e-06
Plastic-MBR-8	PET	Rhodococcoides_below_species_threshold	0.0265487	0.000115741	3.07278e-06
Plastic-MBR-8	PET	Plesiocystis_below_species_threshold	0.0619469	4.9061e-05	3.03918e-06
Plastic-MBR-8	PET	Lujinxingia_below_species_threshold	0.0619469	4.85568e-05	3.00795e-06
Plastic-MBR-8	PET	Asanoa_below_species_threshold	0.0442478	6.70664e-05	2.96754e-06
Plastic-MBR-8	PET	Propionibacterium_below_species_threshold	0.0353982	8.37211e-05	2.96358e-06
Plastic-MBR-8	PET	Solimonas_below_species_threshold	0.00884956	0.000333457	2.95094e-06
Plastic-MBR-8	PET	Kaistia_below_species_threshold	0.00884956	0.000327586	2.89899e-06
Plastic-MBR-8	PET	Flavobacterium_cheonhonense	0.0176991	0.000163761	2.89842e-06
Plastic-MBR-8	PET	Oleiharenicola_below_species_threshold	0.00884956	0.000323604	2.86375e-06
Plastic-MBR-8	PET	Aurantibacillus_below_species_threshold	0.00884956	0.000315431	2.79142e-06
Plastic-MBR-8	PET	Curtobacterium_below_species_threshold	0.00884956	0.000311973	2.76082e-06
Plastic-MBR-8	PET	Rugamonas_below_species_threshold	0.0176991	0.000153371	2.71453e-06
Plastic-MBR-8	PET	Vallicoccus_below_species_threshold	0.0176991	0.000153116	2.71002e-06
Plastic-MBR-8	PET	Vallitalea_below_species_threshold	0.0530973	5.09965e-05	2.70778e-06
Plastic-MBR-8	PET	Serinibacter_below_species_threshold	0.0973451	2.74981e-05	2.6768e-06
Plastic-MBR-8	PET	Flavobacterium_aquaticum	0.0265487	0.000100135	2.65845e-06
Plastic-MBR-8	PET	Novipirellula_below_species_threshold	0.0176991	0.000144918	2.56491e-06
Plastic-MBR-8	PET	Xanthomonas_below_species_threshold	0.00884956	0.000283815	2.51163e-06
Plastic-MBR-8	PET	Catenulispora_below_species_threshold	0.0265487	9.39414e-05	2.49402e-06
Plastic-MBR-8	PET	Nesterenkonia_below_species_threshold	0.00884956	0.000281151	2.48806e-06
Plastic-MBR-8	PET	Micropruina_glycogenica	0.0265487	9.3193e-05	2.47415e-06
Plastic-MBR-8	PET	Mycolicibacterium_chubuense	0.0530973	4.64969e-05	2.46886e-06
Plastic-MBR-8	PET	Termitidicoccus_below_species_threshold	0.0176991	0.000139117	2.46225e-06
Plastic-MBR-8	PET	Planotetraspora_below_species_threshold	0.0619469	3.95339e-05	2.449e-06
Plastic-MBR-8	PET	Pseudoclavibacter_below_species_threshold	0.0176991	0.00013674	2.42018e-06
Plastic-MBR-8	PET	Capillimicrobium_below_species_threshold	0.00884956	0.000273477	2.42015e-06
Plastic-MBR-8	PET	Pararhodobacter_below_species_threshold	0.00884956	0.000272096	2.40793e-06
Plastic-MBR-8	PET	Serinicoccus_below_species_threshold	0.0176991	0.000135098	2.39112e-06
Plastic-MBR-8	PET	Rhodanobacter_below_species_threshold	0.00884956	0.000270079	2.39008e-06
Plastic-MBR-8	PET	Dongia_below_species_threshold	0.00884956	0.000268183	2.3733e-06
Plastic-MBR-8	PET	Xenophilus_below_species_threshold	0.00884956	0.000254173	2.24932e-06
Plastic-MBR-8	PET	Desulfofundulus_below_species_threshold	0.0619469	3.62892e-05	2.248e-06
Plastic-MBR-8	PET	Xylanimonas_below_species_threshold	0.0176991	0.000126808	2.24439e-06
Plastic-MBR-8	PET	Acrocarpospora_below_species_threshold	0.0442478	5.04604e-05	2.23276e-06
Plastic-MBR-8	PET	Micropruina_below_species_threshold	0.0353982	6.23977e-05	2.20877e-06
Plastic-MBR-8	PET	Dietzia_below_species_threshold	0.0176991	0.000123824	2.19158e-06
Plastic-MBR-8	PET	Pengzhenrongella_below_species_threshold	0.0176991	0.000123363	2.18341e-06
Plastic-MBR-8	PET	Sanguibacter_below_species_threshold	0.0176991	0.000121736	2.15463e-06
Plastic-MBR-8	PET	Alcanivorax_below_species_threshold	0.00884956	0.000243143	2.15171e-06
Plastic-MBR-8	PET	Dissulfurirhabdus_below_species_threshold	0.0176991	0.000121483	2.15014e-06
Plastic-MBR-8	PET	Thiothrix_below_species_threshold	0.00884956	0.00024139	2.1362e-06
Plastic-MBR-8	PET	Flavisolibacter_below_species_threshold	0.00884956	0.000240585	2.12907e-06
Plastic-MBR-8	PET	Sinirhodobacter_below_species_threshold	0.00884956	0.00023632	2.09133e-06
Plastic-MBR-8	PET	Longimicrobium_below_species_threshold	0.0265487	7.85793e-05	2.08618e-06
Plastic-MBR-8	PET	Ornithinibacter_below_species_threshold	0.00884956	0.000234081	2.07152e-06
Plastic-MBR-8	PET	Actinocorallia_below_species_threshold	0.0176991	0.000114569	2.02777e-06
Plastic-MBR-8	PET	Roseisolibacter_below_species_threshold	0.00884956	0.000225458	1.99521e-06
Plastic-MBR-8	PET	Microbispora_below_species_threshold	0.0176991	0.000112718	1.99502e-06
Plastic-MBR-8	PET	Paraflavitalea_below_species_threshold	0.0176991	0.000112603	1.99298e-06
Plastic-MBR-8	PET	Plantactinospora_below_species_threshold	0.0530973	3.74419e-05	1.98807e-06
Plastic-MBR-8	PET	Actomonas_below_species_threshold	0.0176991	0.000110137	1.94933e-06
Plastic-MBR-8	PET	Dokdonella_below_species_threshold	0.00884956	0.000216578	1.91662e-06
Plastic-MBR-8	PET	Glaciihabitans_below_species_threshold	0.0176991	0.000108031	1.91206e-06
Plastic-MBR-8	PET	Paramagnetospirillum_below_species_threshold	0.00884956	0.000213171	1.88647e-06
Plastic-MBR-8	PET	Agrobacterium_below_species_threshold	0.00884956	0.000207412	1.83551e-06
Plastic-MBR-8	PET	Pseudofulvimonas_below_species_threshold	0.115044	1.55937e-05	1.79396e-06
Plastic-MBR-8	PET	Stieleria_below_species_threshold	0.00884956	0.000201046	1.77916e-06
Plastic-MBR-8	PET	Crocosphaera_below_species_threshold	0.00884956	0.000198265	1.75456e-06
Plastic-MBR-8	PET	Limnochorda_below_species_threshold	0.0442478	3.93474e-05	1.74103e-06
Plastic-MBR-8	PET	Persicimonas_below_species_threshold	0.0442478	3.93261e-05	1.74009e-06
Plastic-MBR-8	PET	Rhodothermus_below_species_threshold	0.00884956	0.000192658	1.70494e-06
Plastic-MBR-8	PET	Saccharomonospora_below_species_threshold	0.0176991	9.56356e-05	1.69267e-06
Plastic-MBR-8	PET	Hanstruepera_below_species_threshold	0.00884956	0.000187779	1.66176e-06
Plastic-MBR-8	PET	Promicromonospora_below_species_threshold	0.0176991	9.38699e-05	1.66141e-06
Plastic-MBR-8	PET	Rubripirellula_below_species_threshold	0.00884956	0.000184692	1.63444e-06
Plastic-MBR-8	PET	Halobacteriovorax_below_species_threshold	0.00884956	0.000184369	1.63158e-06
Plastic-MBR-8	PET	Comamonas_aquatica	0.00884956	0.000184147	1.62962e-06
Plastic-MBR-8	PET	Aquipseudomonas_below_species_threshold	0.00884956	0.000183422	1.6232e-06
Plastic-MBR-8	PET	Nocardioides_abyssi	0.0353982	4.5701e-05	1.61774e-06
Plastic-MBR-8	PET	Paenimyroides_below_species_threshold	0.00884956	0.000181159	1.60318e-06
Plastic-MBR-8	PET	Conyzicola_below_species_threshold	0.0176991	8.96651e-05	1.58699e-06
Plastic-MBR-8	PET	Paraglaciecola_below_species_threshold	0.00884956	0.000178965	1.58376e-06
Plastic-MBR-8	PET	Kordia_below_species_threshold	0.00884956	0.000177214	1.56826e-06
Plastic-MBR-8	PET	Tsukamurella_below_species_threshold	0.0176991	8.74938e-05	1.54856e-06
Plastic-MBR-8	PET	Allorhizobium_below_species_threshold	0.00884956	0.000174677	1.54582e-06
Plastic-MBR-8	PET	Acetivibrio_below_species_threshold	0.0265487	5.80119e-05	1.54014e-06
Plastic-MBR-8	PET	Oryzomonas_below_species_threshold	0.00884956	0.000173786	1.53793e-06
Plastic-MBR-8	PET	Brevibacillus_below_species_threshold	0.0176991	8.25673e-05	1.46137e-06
Plastic-MBR-8	PET	Mycolicibacterium_fallax	0.0619469	2.33711e-05	1.44777e-06
Plastic-MBR-8	PET	Pseudacidovorax_below_species_threshold	0.00884956	0.000161726	1.4312e-06
Plastic-MBR-8	PET	Caldicellulosiruptor_below_species_threshold	0.0176991	8.08473e-05	1.43093e-06
Plastic-MBR-8	PET	Neotabrizicola_below_species_threshold	0.00884956	0.000160166	1.4174e-06
Plastic-MBR-8	PET	Candidatus-Solirubrobacter_below_species_threshold	0.00884956	0.000158652	1.404e-06
Plastic-MBR-8	PET	Niastella_below_species_threshold	0.00884956	0.000158063	1.39879e-06
Plastic-MBR-8	PET	Cutibacterium_acnes	0.0176991	7.87629e-05	1.39403e-06
Plastic-MBR-8	PET	Brevifollis_below_species_threshold	0.00884956	0.000157193	1.39109e-06
Plastic-MBR-8	PET	Amnibacterium_below_species_threshold	0.00884956	0.000150499	1.33185e-06
Plastic-MBR-8	PET	Prauserella_below_species_threshold	0.00884956	0.000148541	1.31453e-06
Plastic-MBR-8	PET	Virgisporangium_below_species_threshold	0.0265487	4.92736e-05	1.30815e-06
Plastic-MBR-8	PET	Pseudofrankia_below_species_threshold	0.0176991	7.38676e-05	1.30739e-06
Plastic-MBR-8	PET	Euzebya_below_species_threshold	0.00884956	0.000142657	1.26245e-06
Plastic-MBR-8	PET	Herbidospora_below_species_threshold	0.0176991	7.08257e-05	1.25355e-06
Plastic-MBR-8	PET	Geoanaerobacter_below_species_threshold	0.0176991	6.9359e-05	1.22759e-06
Plastic-MBR-8	PET	Nocardioides_multihit_species	0.00884956	0.000138621	1.22674e-06
Plastic-MBR-8	PET	Peristeroidobacter_below_species_threshold	0.00884956	0.000138612	1.22666e-06
Plastic-MBR-8	PET	Litorivita_below_species_threshold	0.00884956	0.000138194	1.22295e-06
Plastic-MBR-8	PET	Aquibium_below_species_threshold	0.00884956	0.000137527	1.21705e-06
Plastic-MBR-8	PET	Parapedobacter_below_species_threshold	0.0176991	6.86523e-05	1.21508e-06
Plastic-MBR-8	PET	Cystobacter_below_species_threshold	0.0707965	1.70827e-05	1.2094e-06
Plastic-MBR-8	PET	Geotalea_below_species_threshold	0.0176991	6.83205e-05	1.20921e-06
Plastic-MBR-8	PET	Spirilliplanes_below_species_threshold	0.0707965	1.674e-05	1.18513e-06
Plastic-MBR-8	PET	Paeniglutamicibacter_below_species_threshold	0.00884956	0.000133511	1.18151e-06
Plastic-MBR-8	PET	Aestuariivita_below_species_threshold	0.00884956	0.000131647	1.16502e-06
Plastic-MBR-8	PET	Yinghuangia_below_species_threshold	0.00884956	0.000130617	1.1559e-06
Plastic-MBR-8	PET	Candidatus-Thiodictyon_below_species_threshold	0.0265487	4.24836e-05	1.12788e-06
Plastic-MBR-8	PET	Acinetobacter_seifertii	0.00884956	0.000126661	1.1209e-06
Plastic-MBR-8	PET	Candidatus-Chloroploca_below_species_threshold	0.0265487	4.14915e-05	1.10154e-06
Plastic-MBR-8	PET	Salinispora_below_species_threshold	0.0353982	3.077e-05	1.0892e-06
Plastic-MBR-8	PET	Siculibacillus_below_species_threshold	0.00884956	0.000123001	1.0885e-06
Plastic-MBR-8	PET	Rothia_endophytica	0.0176991	6.09143e-05	1.07813e-06
Plastic-MBR-8	PET	Calidithermus_below_species_threshold	0.00884956	0.000121537	1.07555e-06
Plastic-MBR-8	PET	Mycolicibacterium_neoaurum	0.0707965	1.43724e-05	1.01752e-06
Plastic-MBR-8	PET	Alcaligenes_below_species_threshold	0.00884956	0.000114748	1.01547e-06
Plastic-MBR-8	PET	Citricoccus_zhacaiensis	0.00884956	0.000114436	1.01271e-06
Plastic-MBR-8	PET	Nocardioides_convexus	0.00884956	0.000113954	1.00844e-06
Plastic-MBR-8	PET	Pseudomethylobacillus_below_species_threshold	0.00884956	0.000113661	1.00585e-06
Plastic-MBR-8	PET	Lamprocystis_below_species_threshold	0.0265487	3.78149e-05	1.00393e-06
Plastic-MBR-8	PET	Nocardioides_zeicaulis	0.0265487	3.75783e-05	9.97654e-07
Plastic-MBR-8	PET	Leptolinea_below_species_threshold	0.00884956	0.000110159	9.74859e-07
Plastic-MBR-8	PET	Corynebacterium_kalinowskii	0.0176991	5.4575e-05	9.65929e-07
Plastic-MBR-8	PET	Nocardioides_palaemonis	0.0176991	5.30369e-05	9.38706e-07
Plastic-MBR-8	PET	Meiothermus_below_species_threshold	0.00884956	0.000104257	9.22626e-07
Plastic-MBR-8	PET	Litorihabitans_below_species_threshold	0.079646	1.15578e-05	9.20531e-07
Plastic-MBR-8	PET	Thiocystis_below_species_threshold	0.00884956	0.000102834	9.10037e-07
Plastic-MBR-8	PET	Ruminiclostridium_below_species_threshold	0.0176991	5.08187e-05	8.99446e-07
Plastic-MBR-8	PET	Ostreiculturibacter_below_species_threshold	0.00884956	9.95116e-05	8.80634e-07
Plastic-MBR-8	PET	Streptantibioticus_below_species_threshold	0.0176991	4.9068e-05	8.68459e-07
Plastic-MBR-8	PET	Kibdelosporangium_below_species_threshold	0.0353982	2.35857e-05	8.34892e-07
Plastic-MBR-8	PET	Geminisphaera_below_species_threshold	0.00884956	9.23302e-05	8.17082e-07
Plastic-MBR-8	PET	Aquabacterium_parvum	0.0176991	4.60452e-05	8.14959e-07
Plastic-MBR-8	PET	Lautropia_below_species_threshold	0.00884956	9.04641e-05	8.00567e-07
Plastic-MBR-8	PET	Thalassoglobus_below_species_threshold	0.00884956	9.02105e-05	7.98323e-07
Plastic-MBR-8	PET	Cryptosporangium_below_species_threshold	0.00884956	8.94398e-05	7.91503e-07
Plastic-MBR-8	PET	Planomonospora_below_species_threshold	0.0176991	4.44519e-05	7.8676e-07
Plastic-MBR-8	PET	Pseudolysobacter_below_species_threshold	0.0442478	1.75217e-05	7.75298e-07
Plastic-MBR-8	PET	Thermoanaerobacterium_below_species_threshold	0.0176991	4.36607e-05	7.72755e-07
Plastic-MBR-8	PET	Acidothermus_below_species_threshold	0.00884956	8.72392e-05	7.72028e-07
Plastic-MBR-8	PET	Mycolicibacterium_canariasense	0.0619469	1.24215e-05	7.69473e-07
Plastic-MBR-8	PET	Microterricola_below_species_threshold	0.00884956	8.64789e-05	7.653e-07
Plastic-MBR-8	PET	Dietzia_kunjamensis	0.0442478	1.7287e-05	7.64911e-07
Plastic-MBR-8	PET	Roseimicrobium_below_species_threshold	0.00884956	8.61873e-05	7.6272e-07
Plastic-MBR-8	PET	Raineyella_below_species_threshold	0.00884956	8.41575e-05	7.44756e-07
Plastic-MBR-8	PET	Herpetosiphon_below_species_threshold	0.00884956	8.39194e-05	7.4265e-07
Plastic-MBR-8	PET	Frondihabitans_below_species_threshold	0.00884956	8.34463e-05	7.38463e-07
Plastic-MBR-8	PET	Oceanitalea_below_species_threshold	0.0530973	1.36822e-05	7.26491e-07
Plastic-MBR-8	PET	Kribbia_below_species_threshold	0.0265487	2.69063e-05	7.14328e-07
Plastic-MBR-8	PET	Verrucomicrobium_below_species_threshold	0.00884956	8.06089e-05	7.13353e-07
Plastic-MBR-8	PET	Kutzneria_below_species_threshold	0.0176991	4.00583e-05	7.08996e-07
Plastic-MBR-8	PET	Actinokineospora_bangkokensis	0.0176991	3.99393e-05	7.0689e-07
Plastic-MBR-8	PET	Nocardioides_marinus	0.00884956	7.76896e-05	6.87519e-07
Plastic-MBR-8	PET	Candidatus-Magnetominusculus_below_species_threshold	0.0353982	1.81878e-05	6.43814e-07
Plastic-MBR-8	PET	Fimbriimonas_below_species_threshold	0.00884956	7.2574e-05	6.42248e-07
Plastic-MBR-8	PET	Knoellia_flava	0.00884956	7.22495e-05	6.39376e-07
Plastic-MBR-8	PET	Terrabacter_aeriphilus	0.00884956	7.11839e-05	6.29946e-07
Plastic-MBR-8	PET	Methyloversatilis_discipulorum	0.00884956	7.07548e-05	6.26149e-07
Plastic-MBR-8	PET	Oceanipulchritudo_below_species_threshold	0.00884956	7.04856e-05	6.23766e-07
Plastic-MBR-8	PET	Pseudorhizobium_below_species_threshold	0.00884956	6.85697e-05	6.06811e-07
Plastic-MBR-8	PET	Ulvibacter_below_species_threshold	0.00884956	6.75615e-05	5.97889e-07
Plastic-MBR-8	PET	Candidatus-Protochlamydia_below_species_threshold	0.00884956	6.68867e-05	5.91918e-07
Plastic-MBR-8	PET	Acidipropionibacterium_below_species_threshold	0.00884956	6.6812e-05	5.91257e-07
Plastic-MBR-8	PET	Peterkaempfera_below_species_threshold	0.0176991	3.32978e-05	5.89342e-07
Plastic-MBR-8	PET	Geopseudomonas_below_species_threshold	0.00884956	6.54314e-05	5.79039e-07
Plastic-MBR-8	PET	Chryseobacterium_formosense	0.00884956	6.42811e-05	5.68859e-07
Plastic-MBR-8	PET	Okibacterium_below_species_threshold	0.00884956	6.39861e-05	5.66249e-07
Plastic-MBR-8	PET	Desulfosporosinus_below_species_threshold	0.0176991	3.17996e-05	5.62825e-07
Plastic-MBR-8	PET	Rhizobium_terricola	0.00884956	6.29404e-05	5.56995e-07
Plastic-MBR-8	PET	Methanocella_below_species_threshold	0.00884956	6.02699e-05	5.33362e-07
Plastic-MBR-8	PET	Casimicrobium_huifangae	0.00884956	6.02542e-05	5.33223e-07
Plastic-MBR-8	PET	Alkaliphilus_below_species_threshold	0.00884956	6.01072e-05	5.31922e-07
Plastic-MBR-8	PET	Ereboglobus_below_species_threshold	0.00884956	5.99235e-05	5.30296e-07
Plastic-MBR-8	PET	Pseudobacteroides_below_species_threshold	0.0530973	9.95226e-06	5.28438e-07
Plastic-MBR-8	PET	Melittangium_below_species_threshold	0.0353982	1.48737e-05	5.26504e-07
Plastic-MBR-8	PET	Pseudaminobacter_below_species_threshold	0.00884956	5.89706e-05	5.21863e-07
Plastic-MBR-8	PET	Labedella_below_species_threshold	0.00884956	5.79435e-05	5.12775e-07
Plastic-MBR-8	PET	Chryseolinea_below_species_threshold	0.00884956	5.72627e-05	5.0675e-07
Plastic-MBR-8	PET	Denitratimonas_below_species_threshold	0.0176991	2.82003e-05	4.99121e-07
Plastic-MBR-8	PET	Propionicimonas_paludicola	0.00884956	5.47586e-05	4.84589e-07
Plastic-MBR-8	PET	Litoribaculum_below_species_threshold	0.00884956	5.46204e-05	4.83367e-07
Plastic-MBR-8	PET	Desertihabitans_below_species_threshold	0.00884956	5.38401e-05	4.76461e-07
Plastic-MBR-8	PET	Pukyongiella_below_species_threshold	0.00884956	5.31493e-05	4.70348e-07
Plastic-MBR-8	PET	Aeromicrobium_alkaliterrae	0.0353982	1.31229e-05	4.64526e-07
Plastic-MBR-8	PET	Chryseobacterium_indicum	0.00884956	5.20267e-05	4.60413e-07
Plastic-MBR-8	PET	Mycolicibacterium_anyangense	0.0265487	1.62463e-05	4.31319e-07
Plastic-MBR-8	PET	Acinetobacter_rongchengensis	0.00884956	4.74495e-05	4.19907e-07
Plastic-MBR-8	PET	Lactococcus_chungangensis	0.0176991	2.31712e-05	4.10109e-07
Plastic-MBR-8	PET	Methylocucumis_below_species_threshold	0.00884956	4.60635e-05	4.07642e-07
Plastic-MBR-8	PET	Corynebacterium_callunae	0.0176991	2.2087e-05	3.90921e-07
Plastic-MBR-8	PET	Acetobacterium_below_species_threshold	0.00884956	4.39735e-05	3.89146e-07
Plastic-MBR-8	PET	Microbacterium_kunmingense	0.00884956	4.33933e-05	3.84012e-07
Plastic-MBR-8	PET	Tersicoccus_below_species_threshold	0.00884956	4.22614e-05	3.73995e-07
Plastic-MBR-8	PET	Parageobacillus_below_species_threshold	0.0619469	5.99199e-06	3.71185e-07
Plastic-MBR-8	PET	Desulfatibacillum_below_species_threshold	0.00884956	4.17434e-05	3.6941e-07
Plastic-MBR-8	PET	Segeticoccus_below_species_threshold	0.00884956	4.15075e-05	3.67323e-07
Plastic-MBR-8	PET	Desulfurispora_below_species_threshold	0.0353982	1.00416e-05	3.55455e-07
Plastic-MBR-8	PET	Thermanaeromonas_below_species_threshold	0.0442478	7.92744e-06	3.50772e-07
Plastic-MBR-8	PET	Corynebacterium_glutamicum	0.00884956	3.78618e-05	3.3506e-07
Plastic-MBR-8	PET	Litorivicinus_lipolyticus	0.00884956	3.75025e-05	3.31881e-07
Plastic-MBR-8	PET	Allocatelliglobosispora_below_species_threshold	0.0176991	1.85648e-05	3.28581e-07
Plastic-MBR-8	PET	Arthrobacter_oryzae	0.00884956	3.69757e-05	3.27219e-07
Plastic-MBR-8	PET	Microbacterium_paraoxydans	0.00884956	3.6295e-05	3.21195e-07
Plastic-MBR-8	PET	Lactococcus_raffinolactis	0.00884956	3.62139e-05	3.20477e-07
Plastic-MBR-8	PET	Candidatus-Chlorohelix_below_species_threshold	0.0176991	1.75063e-05	3.09847e-07
Plastic-MBR-8	PET	Nigerium_below_species_threshold	0.00884956	3.49881e-05	3.09629e-07
Plastic-MBR-8	PET	Planobispora_below_species_threshold	0.00884956	3.49299e-05	3.09114e-07
Plastic-MBR-8	PET	Fodinicola_below_species_threshold	0.00884956	3.39977e-05	3.00864e-07
Plastic-MBR-8	PET	Couchioplanes_below_species_threshold	0.0176991	1.67007e-05	2.95587e-07
Plastic-MBR-8	PET	Proteiniclasticum_below_species_threshold	0.00884956	3.19162e-05	2.82444e-07
Plastic-MBR-8	PET	Clostridioides_below_species_threshold	0.00884956	3.13631e-05	2.77549e-07
Plastic-MBR-8	PET	Corynebacterium_casei	0.00884956	3.10821e-05	2.75063e-07
Plastic-MBR-8	PET	Nocardioides_aestuarii	0.00884956	2.98691e-05	2.64328e-07
Plastic-MBR-8	PET	Geosporobacter_below_species_threshold	0.0265487	9.9194e-06	2.63347e-07
Plastic-MBR-8	PET	Mycolicibacterium_xanthum	0.0265487	9.78424e-06	2.59759e-07
Plastic-MBR-8	PET	Actinopolyspora_below_species_threshold	0.00884956	2.9005e-05	2.56681e-07
Plastic-MBR-8	PET	Nocardioides_pinisoli	0.00884956	2.8455e-05	2.51814e-07
Plastic-MBR-8	PET	Bombiscardovia_below_species_threshold	0.00884956	2.80458e-05	2.48193e-07
Plastic-MBR-8	PET	Anaerobacillus_below_species_threshold	0.00884956	2.72597e-05	2.41236e-07
Plastic-MBR-8	PET	Jiulongibacter_below_species_threshold	0.00884956	2.70874e-05	2.39711e-07
Plastic-MBR-8	PET	Mycolicibacterium_insubricum	0.0265487	8.99788e-06	2.38882e-07
Plastic-MBR-8	PET	Oryzibacter_below_species_threshold	0.00884956	2.53889e-05	2.24681e-07
Plastic-MBR-8	PET	Tenggerimyces_below_species_threshold	0.00884956	2.53846e-05	2.24643e-07
Plastic-MBR-8	PET	Spongiivirga_below_species_threshold	0.00884956	2.53356e-05	2.24209e-07
Plastic-MBR-8	PET	Paenarthrobacter_ilicis	0.00884956	2.52762e-05	2.23683e-07
Plastic-MBR-8	PET	Mycolicibacterium_gilvum	0.0884956	2.4867e-06	2.20062e-07
Plastic-MBR-8	PET	Mycobacterium_multihit_species	0.00884956	2.44263e-05	2.16162e-07
Plastic-MBR-8	PET	Abyssisolibacter_below_species_threshold	0.0176991	1.19518e-05	2.11537e-07
Plastic-MBR-8	PET	Mycolicibacterium_murale	0.0176991	1.18551e-05	2.09824e-07
Plastic-MBR-8	PET	Nocardioides_okcheonensis	0.00884956	2.36835e-05	2.09588e-07
Plastic-MBR-8	PET	Tunturibacter_below_species_threshold	0.00884956	2.36654e-05	2.09428e-07
Plastic-MBR-8	PET	Kocuria_palustris	0.00884956	2.34415e-05	2.07447e-07
Plastic-MBR-8	PET	Galactobacter_below_species_threshold	0.00884956	2.32221e-05	2.05505e-07
Plastic-MBR-8	PET	Skermania_below_species_threshold	0.0176991	1.14867e-05	2.03305e-07
Plastic-MBR-8	PET	Parachitinimonas_below_species_threshold	0.0176991	1.143e-05	2.02301e-07
Plastic-MBR-8	PET	Massilia_putida	0.00884956	2.26838e-05	2.00742e-07
Plastic-MBR-8	PET	Anaerocolumna_below_species_threshold	0.00884956	2.24691e-05	1.98841e-07
Plastic-MBR-8	PET	Brachybacterium_paraconglomeratum	0.00884956	2.24281e-05	1.98479e-07
Plastic-MBR-8	PET	Rhodococcus_qingshengii	0.0176991	1.1168e-05	1.97663e-07
Plastic-MBR-8	PET	Longispora_below_species_threshold	0.00884956	2.18866e-05	1.93687e-07
Plastic-MBR-8	PET	Rhodococcus_multihit_species	0.0176991	1.04882e-05	1.85631e-07
Plastic-MBR-8	PET	Microvenator_below_species_threshold	0.0176991	1.03097e-05	1.82473e-07
Plastic-MBR-8	PET	Rhodococcus_ruber	0.0176991	1.00319e-05	1.77555e-07
Plastic-MBR-8	PET	Mycolicibacterium_chlorophenolicum	0.0353982	4.80065e-06	1.69934e-07
Plastic-MBR-8	PET	Symbioplanes_below_species_threshold	0.0265487	6.38298e-06	1.6946e-07
Plastic-MBR-8	PET	Pseudarthrobacter_chlorophenolicus	0.00884956	1.88839e-05	1.67114e-07
Plastic-MBR-8	PET	Aceticella_below_species_threshold	0.00884956	1.85739e-05	1.64371e-07
Plastic-MBR-8	PET	Umezawaea_below_species_threshold	0.00884956	1.76709e-05	1.56379e-07
Plastic-MBR-8	PET	Ancrocorticia_below_species_threshold	0.00884956	1.72307e-05	1.52484e-07
Plastic-MBR-8	PET	Ahniella_below_species_threshold	0.00884956	1.58614e-05	1.40366e-07
Plastic-MBR-8	PET	Rudaeicoccus_below_species_threshold	0.00884956	1.57529e-05	1.39406e-07
Plastic-MBR-8	PET	Nocardioides_oceani	0.00884956	1.51198e-05	1.33804e-07
Plastic-MBR-8	PET	Alkalihalobacterium_below_species_threshold	0.00884956	1.38874e-05	1.22898e-07
Plastic-MBR-8	PET	Acidipropionibacterium_jensenii	0.00884956	1.38872e-05	1.22896e-07
Plastic-MBR-8	PET	Microaerobacter_below_species_threshold	0.0442478	2.67787e-06	1.1849e-07
Plastic-MBR-8	PET	Smaragdicoccus_below_species_threshold	0.00884956	1.31967e-05	1.16785e-07
Plastic-MBR-8	PET	Gordonia_hongkongensis	0.0176991	6.4585e-06	1.1431e-07
Plastic-MBR-8	PET	Mycolicibacterium_tokaiense	0.0265487	4.2628e-06	1.13172e-07
Plastic-MBR-8	PET	Pelotomaculum_below_species_threshold	0.00884956	1.27592e-05	1.12913e-07
Plastic-MBR-8	PET	Pedococcus_aerophilus	0.00884956	1.26338e-05	1.11803e-07
Plastic-MBR-8	PET	Aeromonas_allosaccharophila	0.00884956	1.25838e-05	1.11361e-07
Plastic-MBR-8	PET	Gordonia_sputi	0.0176991	6.12239e-06	1.08361e-07
Plastic-MBR-8	PET	Anaerotignum_below_species_threshold	0.00884956	1.21636e-05	1.07643e-07
Plastic-MBR-8	PET	Flavobacterium_magnum	0.00884956	1.16481e-05	1.0308e-07
Plastic-MBR-8	PET	Prescottella_equi	0.0176991	5.61625e-06	9.94026e-08
Plastic-MBR-8	PET	Allobranchiibius_below_species_threshold	0.00884956	1.09773e-05	9.71444e-08
Plastic-MBR-8	PET	Gordoniibacillus_below_species_threshold	0.0176991	5.46072e-06	9.665e-08
Plastic-MBR-8	PET	Mycolicibacterium_arenosum	0.0176991	5.35129e-06	9.47131e-08
Plastic-MBR-8	PET	Candidatus-Frankia_below_species_threshold	0.00884956	1.02996e-05	9.11473e-08
Plastic-MBR-8	PET	Hominilimicola_below_species_threshold	0.0176991	4.98535e-06	8.82362e-08
Plastic-MBR-8	PET	Pontibacillus_below_species_threshold	0.00884956	9.6442e-06	8.53469e-08
Plastic-MBR-8	PET	Dehalobacterium_below_species_threshold	0.0265487	3.19239e-06	8.47538e-08
Plastic-MBR-8	PET	Caldanaerobius_below_species_threshold	0.00884956	9.39804e-06	8.31685e-08
Plastic-MBR-8	PET	Mycolicibacterium_fluoranthenivorans	0.00884956	9.2975e-06	8.22788e-08
Plastic-MBR-8	PET	Anaeromusa_acidaminophila	0.00884956	9.20172e-06	8.14311e-08
Plastic-MBR-8	PET	Mycolicibacterium_phocaicum	0.0353982	2.27821e-06	8.06447e-08
Plastic-MBR-8	PET	Nucisporomicrobium_below_species_threshold	0.00884956	8.89158e-06	7.86866e-08
Plastic-MBR-8	PET	Winogradskya_below_species_threshold	0.00884956	8.6456e-06	7.65097e-08
Plastic-MBR-8	PET	Cutibacterium_granulosum	0.00884956	8.46e-06	7.48673e-08
Plastic-MBR-8	PET	Demequina_sediminis	0.0176991	4.1206e-06	7.2931e-08
Plastic-MBR-8	PET	Mycolicibacterium_pallens	0.00884956	7.97222e-06	7.05507e-08
Plastic-MBR-8	PET	Streptomyces_multihit_species	0.00884956	7.78917e-06	6.89307e-08
Plastic-MBR-8	PET	Nocardioides_panacihumi	0.0176991	3.88022e-06	6.86765e-08
Plastic-MBR-8	PET	Krasilnikovia_below_species_threshold	0.00884956	7.53628e-06	6.66928e-08
Plastic-MBR-8	PET	Anaerobacterium_below_species_threshold	0.0176991	3.53423e-06	6.25527e-08
Plastic-MBR-8	PET	Corynebacterium_xerosis	0.00884956	7.04373e-06	6.23339e-08
Plastic-MBR-8	PET	Helcobacillus_below_species_threshold	0.00884956	7.02422e-06	6.21612e-08
Plastic-MBR-8	PET	Jidongwangia_below_species_threshold	0.0176991	3.49011e-06	6.17718e-08
Plastic-MBR-8	PET	[Actinomadura]_below_species_threshold	0.00884956	6.7615e-06	5.98363e-08
Plastic-MBR-8	PET	Rhodococcus_zopfii	0.0265487	2.23791e-06	5.94137e-08
Plastic-MBR-8	PET	Ornithinimicrobium_flavum	0.0176991	3.28189e-06	5.80866e-08
Plastic-MBR-8	PET	Arsenicibacter_below_species_threshold	0.00884956	6.21823e-06	5.50286e-08
Plastic-MBR-8	PET	Gordonia_multihit_species	0.0176991	2.83512e-06	5.0179e-08
Plastic-MBR-8	PET	Lapillicoccus_jejuensis	0.00884956	5.62498e-06	4.97786e-08
Plastic-MBR-8	PET	Mycolicibacterium_tusciae	0.0265487	1.87206e-06	4.97007e-08
Plastic-MBR-8	PET	Mycobacterium_avium	0.0176991	2.74555e-06	4.85938e-08
Plastic-MBR-8	PET	Mycolicibacterium_austroafricanum	0.0176991	2.74016e-06	4.84985e-08
Plastic-MBR-8	PET	Mycolicibacterium_brumae	0.00884956	5.07861e-06	4.49435e-08
Plastic-MBR-8	PET	Mycolicibacterium_vinylchloridicum	0.00884956	5.07347e-06	4.48979e-08
Plastic-MBR-8	PET	Corynebacterium_kefirresidentii	0.0176991	2.49998e-06	4.42475e-08
Plastic-MBR-8	PET	Actinotalea_solisilvae	0.00884956	4.97132e-06	4.3994e-08
Plastic-MBR-8	PET	Mycolicibacterium_doricum	0.00884956	4.7648e-06	4.21663e-08
Plastic-MBR-8	PET	Allorhizocola_below_species_threshold	0.00884956	4.75249e-06	4.20574e-08
Plastic-MBR-8	PET	Phosphitispora_below_species_threshold	0.00884956	4.61725e-06	4.08606e-08
Plastic-MBR-8	PET	Phytobacter_below_species_threshold	0.00884956	4.55304e-06	4.02924e-08
Plastic-MBR-8	PET	Mycolicibacterium_gadium	0.00884956	4.31898e-06	3.82211e-08
Plastic-MBR-8	PET	Parasphaerochaeta_below_species_threshold	0.0176991	2.15455e-06	3.81336e-08
Plastic-MBR-8	PET	Mycolicibacterium_rhodesiae	0.00884956	4.21755e-06	3.73234e-08
Plastic-MBR-8	PET	Methanooceanicella_below_species_threshold	0.00884956	4.11474e-06	3.64137e-08
Plastic-MBR-8	PET	Xylanivirga_below_species_threshold	0.00884956	3.98161e-06	3.52355e-08
Plastic-MBR-8	PET	Gordonia_otitidis	0.00884956	3.3775e-06	2.98893e-08
Plastic-MBR-8	PET	Mycolicibacterium_aurum	0.00884956	3.30019e-06	2.92053e-08
Plastic-MBR-8	PET	Corynebacterium_accolens	0.00884956	3.22636e-06	2.85519e-08
Plastic-MBR-8	PET	Mycolicibacterium_duvalii	0.00884956	3.118e-06	2.75929e-08
Plastic-MBR-8	PET	Curtobacterium_citreum	0.00884956	3.10103e-06	2.74427e-08
Plastic-MBR-8	PET	Corynebacterium_glucuronolyticum	0.00884956	3.08286e-06	2.72819e-08
Plastic-MBR-8	PET	Mycobacterium_pinniadriaticum	0.00884956	2.95738e-06	2.61715e-08
Plastic-MBR-8	PET	Williamsia_muralis	0.00884956	2.80128e-06	2.47901e-08
Plastic-MBR-8	PET	Desulfocucumis_below_species_threshold	0.00884956	2.74253e-06	2.42702e-08
Plastic-MBR-8	PET	Micromonospora_mangrovi	0.00884956	2.58475e-06	2.28739e-08
Plastic-MBR-8	PET	Gordonia_amicalis	0.0176991	1.26111e-06	2.23205e-08
Plastic-MBR-8	PET	Mycolicibacterium_hippocampi	0.00884956	2.19408e-06	1.94166e-08
Plastic-MBR-8	PET	Chryseobacterium_jejuense	0.00884956	2.06512e-06	1.82754e-08
Plastic-MBR-8	PET	Tessaracoccus_flavus	0.00884956	2.05042e-06	1.81453e-08
Plastic-MBR-8	PET	Nocardia_tengchongensis	0.0265487	6.78674e-07	1.80179e-08
Plastic-MBR-8	PET	Oerskovia_douganii	0.00884956	1.59137e-06	1.40829e-08
Plastic-MBR-8	PET	Rhodoferax_sediminis	0.00884956	1.48004e-06	1.30977e-08
Plastic-MBR-8	PET	Mycolicibacterium_psychrotolerans	0.0176991	7.15161e-07	1.26577e-08
Plastic-MBR-8	PET	Gordonia_alkanivorans	0.00884956	1.3715e-06	1.21372e-08
Plastic-MBR-8	PET	Mycolicibacterium_poriferae	0.0176991	5.99032e-07	1.06023e-08
Plastic-MBR-8	PET	Streptomyces_sasae	0.00884956	1.17731e-06	1.04187e-08
Plastic-MBR-8	PET	Knoellia_sinensis	0.00884956	1.11162e-06	9.83734e-09
Plastic-MBR-8	PET	Archangium_violaceum	0.00884956	9.97473e-07	8.8272e-09
Plastic-MBR-8	PET	Mycolicibacterium_peregrinum	0.00884956	9.6815e-07	8.5677e-09
Plastic-MBR-8	PET	Gordonia_polyisoprenivorans	0.00884956	8.83627e-07	7.8197e-09
Plastic-MBR-8	PET	Parathalassolituus_penaei	0.00884956	8.04934e-07	7.12331e-09
Plastic-MBR-8	PET	Mycobacteroides_abscessus	0.00884956	7.76086e-07	6.86802e-09
Plastic-MBR-8	PET	Micromonospora_aurantiaca	0.00884956	7.32942e-07	6.48622e-09
Plastic-MBR-8	PET	Flavobacterium_tructae	0.00884956	6.71175e-07	5.9396e-09
Plastic-MBR-8	PET	Mycolicibacterium_wolinskyi	0.00884956	4.36602e-07	3.86373e-09
Plastic-MBR-8	PET	Mycobacterium_nebraskense	0.00884956	0	0
Plastic-MBR-8	PET	Mycolicibacterium_lacusdiani	0.00884956	0	0
Plastic-MBR-8	PET	Pseudoclavibacter_caeni	0.00884956	0	0
Plastic-MBR-8	PET	Corynebacterium_vitaeruminis	0.0176991	0	0
Plastic-MBR-8	PET	Rhodococcus_pyridinivorans	0.00884956	0	0
Plastic-MBR-8	PET	Mycolicibacter_icosiumassiliensis	0.00884956	0	0
Plastic-MBR-8	PET	Rhodococcoides_fascians	0.00884956	0	0
Plastic-MBR-8	PET	Mycobacterium_parascrofulaceum	0.00884956	0	0
Plastic-MBR-8	PET	Rhodococcus_gordoniae	0.00884956	0	0
Plastic-MBR-8	PET	Rhodococcus_artemisiae	0.00884956	0	0
Plastic-MBR-8	PET	Acidipropionibacterium_acidipropionici	0.00884956	0	0
Plastic-MBR-8	PET	Mycolicibacterium_aubagnense	0.00884956	0	0
Plastic-MBR-8	PET	Dietzia_cinnamea	0.0176991	0	0
Plastic-MBR-8	PET	Actinomycetospora_lemnae	0.00884956	0	0
Plastic-MBR-8	PET	Fodinisporobacter_below_species_threshold	0.00884956	0	0
Plastic-MBR-8	PET	Mycolicibacterium_madagascariense	0.00884956	0	0
Plastic-MBR-8	PET	Lysobacter_luteus	0.00884956	0	0
Plastic-MBR-8	PET	Mycobacterium_helveticum	0.00884956	0	0
Plastic-MBR-8	PET	Mycobacterium_shimoidei	0.00884956	0	0
Plastic-MBR-8	PET	Kocuria_rhizophila	0.00884956	0	0
Plastic-MBR-8	PET	Mycobacteroides_chelonae	0.00884956	0	0
Plastic-MBR-8	PET	Janibacter_indicus	0.0176991	0	0
Plastic-MBR-8	PET	Nocardia_asteroides	0.0353982	0	0
Plastic-MBR-8	PET	Mycobacterium_yunnanensis	0.00884956	0	0
Plastic-MBR-8	PET	Brockia_below_species_threshold	0.00884956	0	0
Plastic-MBR-8	PET	Corynebacterium_maris	0.00884956	0	0
Plastic-MBR-8	PET	Reinekea_marinisedimentorum	0.00884956	0	0
Plastic-MBR-8	PET	Mycobacterium_terramassiliense	0.00884956	0	0
Plastic-MBR-8	PET	[Mycobacterium]_zoologicum	0.00884956	0	0
Plastic-MBR-8	PET	Nocardia_stercoris	0.00884956	0	0
Plastic-MBR-8	PET	Rhodococcoides_corynebacterioides	0.00884956	0	0
Plastic-MBR-8	PET	Rhodococcus_indonesiensis	0.00884956	0	0
Plastic-MBR-8	PET	Mycolicibacter_algericus	0.00884956	0	0
Plastic-MBR-8	PET	Prescottella_defluvii	0.00884956	0	0
Plastic-MBR-8	PET	Galactobacter_valiniphilus	0	2.32223e-06	0
Plastic-MBR-8	PET	Chryseobacterium_shigense	0	2.1725e-06	0
Plastic-MBR-8	PET	Streptomyces_anulatus	0	0	0
Plastic-MBR-8	PET	Acinetobacter_bouvetii	0	0.000713925	0
Plastic-MBR-8	PET	Paenibacillus_chondroitinus	0	0	0
Plastic-MBR-8	PET	Roseateles_terrae	0	3.87904e-06	0
Plastic-MBR-8	PET	Acinetobacter_ursingii	0	0.000102788	0
Plastic-MBR-8	PET	Nocardioides_kribbensis	0	5.62354e-06	0
Plastic-MBR-8	PET	Pseudomonas_koreensis	0	0.000710215	0
Plastic-MBR-4	PEG	Candidatus-Pelagibacter_below_species_threshold	0.672566	0.0901126	0.0606067
Plastic-MBR-4	PEG	Polynucleobacter_below_species_threshold	0.778761	0.0257602	0.020061
Plastic-MBR-4	PEG	Limnohabitans_below_species_threshold	0.707965	0.0182726	0.0129363
Plastic-MBR-4	PEG	Acinetobacter_below_species_threshold	0.823009	0.0107616	0.00885688
Plastic-MBR-4	PEG	Sphingomonas_below_species_threshold	0.831858	0.00996847	0.00829235
Plastic-MBR-4	PEG	Nocardioides_below_species_threshold	0.911504	0.00845541	0.00770715
Plastic-MBR-4	PEG	Acinetobacter_johnsonii	0.451327	0.0096943	0.0043753
Plastic-MBR-4	PEG	Novosphingobium_below_species_threshold	0.787611	0.00519986	0.00409546
Plastic-MBR-4	PEG	Aestuariivirga_below_species_threshold	0.787611	0.00513827	0.00404696
Plastic-MBR-4	PEG	Mycolicibacterium_below_species_threshold	0.787611	0.00428767	0.00337701
Plastic-MBR-4	PEG	Pseudomonas_below_species_threshold	0.973451	0.00345055	0.00335894
Plastic-MBR-4	PEG	Streptomyces_below_species_threshold	0.876106	0.00360897	0.00316184
Plastic-MBR-4	PEG	Hydrogenophaga_below_species_threshold	0.849558	0.00350036	0.00297376
Plastic-MBR-4	PEG	Paracoccus_below_species_threshold	0.893805	0.0028811	0.00257514
Plastic-MBR-4	PEG	Rhodoferax_below_species_threshold	0.769912	0.00325892	0.00250908
Plastic-MBR-4	PEG	Tabrizicola_below_species_threshold	0.80531	0.00298443	0.00240339
Plastic-MBR-4	PEG	Bradyrhizobium_below_species_threshold	0.884956	0.00261538	0.00231449
Plastic-MBR-4	PEG	Qipengyuania_below_species_threshold	0.716814	0.00310742	0.00222744
Plastic-MBR-4	PEG	Roseovarius_below_species_threshold	0.743363	0.00283617	0.0021083
Plastic-MBR-4	PEG	Ramlibacter_below_species_threshold	0.761062	0.00262135	0.00199501
Plastic-MBR-4	PEG	Marivivens_below_species_threshold	0.451327	0.00416155	0.00187822
Plastic-MBR-4	PEG	Marivivens_donghaensis	0.318584	0.00578701	0.00184365
Plastic-MBR-4	PEG	Comamonas_below_species_threshold	0.707965	0.00249785	0.00176839
Plastic-MBR-4	PEG	Microbacterium_below_species_threshold	0.415929	0.00420549	0.00174919
Plastic-MBR-4	PEG	Ilumatobacter_below_species_threshold	0.230088	0.00656386	0.00151027
Plastic-MBR-4	PEG	Variovorax_below_species_threshold	0.884956	0.00170012	0.00150453
Plastic-MBR-4	PEG	Acidovorax_below_species_threshold	0.769912	0.0018917	0.00145644
Plastic-MBR-4	PEG	Polynucleobacter_victoriensis	0.283186	0.00508409	0.00143974
Plastic-MBR-4	PEG	Corynebacterium_below_species_threshold	0.548673	0.00260527	0.00142944
Plastic-MBR-4	PEG	Massilia_below_species_threshold	0.371681	0.00349202	0.00129792
Plastic-MBR-4	PEG	Ruegeria_below_species_threshold	0.752212	0.00168023	0.00126389
Plastic-MBR-4	PEG	Acinetobacter_multihit_species	0.292035	0.0042154	0.00123105
Plastic-MBR-4	PEG	Gemmobacter_below_species_threshold	0.734513	0.00163013	0.00119736
Plastic-MBR-4	PEG	Sulfitobacter_below_species_threshold	0.539823	0.00209376	0.00113026
Plastic-MBR-4	PEG	Aeromicrobium_below_species_threshold	0.39823	0.00279885	0.00111459
Plastic-MBR-4	PEG	Marivita_below_species_threshold	0.433628	0.00254817	0.00110496
Plastic-MBR-4	PEG	Mycobacterium_below_species_threshold	0.548673	0.00187747	0.00103012
Plastic-MBR-4	PEG	Vibrio_below_species_threshold	0.707965	0.00143555	0.00101632
Plastic-MBR-4	PEG	Rhodobacter_below_species_threshold	0.699115	0.00143873	0.00100584
Plastic-MBR-4	PEG	Flavobacterium_below_species_threshold	0.0707965	0.0140013	0.000991244
Plastic-MBR-4	PEG	Polynucleobacter_yangtzensis	0.442478	0.00223117	0.000987244
Plastic-MBR-4	PEG	Phenylobacterium_below_species_threshold	0.548673	0.00178304	0.000978305
Plastic-MBR-4	PEG	Lysobacter_below_species_threshold	0.460177	0.00195724	0.000900675
Plastic-MBR-4	PEG	Marinobacterium_below_species_threshold	0.59292	0.00149988	0.000889309
Plastic-MBR-4	PEG	Mesorhizobium_below_species_threshold	0.902655	0.000928602	0.000838207
Plastic-MBR-4	PEG	Acinetobacter_lwoffii	0.292035	0.00282073	0.000823753
Plastic-MBR-4	PEG	Zwartia_below_species_threshold	0.415929	0.0018195	0.000756785
Plastic-MBR-4	PEG	Roseateles_below_species_threshold	0.557522	0.00132662	0.000739622
Plastic-MBR-4	PEG	Algoriphagus_below_species_threshold	0.477876	0.00153848	0.000735203
Plastic-MBR-4	PEG	Reyranella_below_species_threshold	0.79646	0.000849573	0.000676651
Plastic-MBR-4	PEG	Shimia_below_species_threshold	0.504425	0.00133793	0.000674886
Plastic-MBR-4	PEG	Rubrivivax_below_species_threshold	0.513274	0.00131474	0.000674824
Plastic-MBR-4	PEG	Altererythrobacter_rubellus	0.283186	0.00237918	0.00067375
Plastic-MBR-4	PEG	Defluviimonas_below_species_threshold	0.663717	0.0010095	0.000670023
Plastic-MBR-4	PEG	Burkholderia_below_species_threshold	0.752212	0.000879144	0.000661303
Plastic-MBR-4	PEG	Paraburkholderia_below_species_threshold	0.831858	0.000791201	0.000658167
Plastic-MBR-4	PEG	Altererythrobacter_below_species_threshold	0.486726	0.00129458	0.000630107
Plastic-MBR-4	PEG	Rhizobium_below_species_threshold	0.769912	0.00081143	0.000624729
Plastic-MBR-4	PEG	Arthrobacter_below_species_threshold	0.238938	0.00260443	0.000622298
Plastic-MBR-4	PEG	Devosia_below_species_threshold	0.345133	0.00178119	0.000614745
Plastic-MBR-4	PEG	Alteromonas_below_species_threshold	0.424779	0.00135076	0.000573774
Plastic-MBR-4	PEG	Sphingorhabdus_below_species_threshold	0.460177	0.00121659	0.000559846
Plastic-MBR-4	PEG	Cupriavidus_below_species_threshold	0.787611	0.000678885	0.000534697
Plastic-MBR-4	PEG	Candidatus-Pseudothioglobus_below_species_threshold	0.353982	0.00141835	0.000502072
Plastic-MBR-4	PEG	Sphingobium_below_species_threshold	0.59292	0.000845546	0.000501341
Plastic-MBR-4	PEG	Halomonas_below_species_threshold	0.654867	0.000764978	0.000500959
Plastic-MBR-4	PEG	Simplicispira_below_species_threshold	0.513274	0.000958798	0.000492126
Plastic-MBR-4	PEG	Thalassovita_below_species_threshold	0.39823	0.00121181	0.000482579
Plastic-MBR-4	PEG	Sphaerotilus_below_species_threshold	0.59292	0.000806603	0.000478251
Plastic-MBR-4	PEG	Erythrobacter_below_species_threshold	0.424779	0.00111419	0.000473284
Plastic-MBR-4	PEG	Luteimonas_below_species_threshold	0.530973	0.000888378	0.000471705
Plastic-MBR-4	PEG	Tepidimonas_below_species_threshold	0.309735	0.00146851	0.000454849
Plastic-MBR-4	PEG	Marinomonas_below_species_threshold	0.39823	0.00112439	0.000447764
Plastic-MBR-4	PEG	Ideonella_below_species_threshold	0.513274	0.000870896	0.000447008
Plastic-MBR-4	PEG	Ottowia_below_species_threshold	0.513274	0.000852441	0.000437536
Plastic-MBR-4	PEG	Arenimonas_below_species_threshold	0.433628	0.000999891	0.000433581
Plastic-MBR-4	PEG	Nonomuraea_below_species_threshold	0.831858	0.000507995	0.00042258
Plastic-MBR-4	PEG	Emticicia_below_species_threshold	0.40708	0.00102831	0.000418603
Plastic-MBR-4	PEG	Aquirufa_below_species_threshold	0.19469	0.00213715	0.000416082
Plastic-MBR-4	PEG	Sphingopyxis_below_species_threshold	0.486726	0.000849681	0.000413562
Plastic-MBR-4	PEG	Marinobacter_below_species_threshold	0.486726	0.000844924	0.000411246
Plastic-MBR-4	PEG	Noviherbaspirillum_below_species_threshold	0.477876	0.000850754	0.000406555
Plastic-MBR-4	PEG	Roseicyclus_below_species_threshold	0.451327	0.000896484	0.000404608
Plastic-MBR-4	PEG	Neptunomonas_below_species_threshold	0.424779	0.000934302	0.000396872
Plastic-MBR-4	PEG	Candidatus-Puniceispirillum_below_species_threshold	0.318584	0.00122436	0.000390061
Plastic-MBR-4	PEG	Piscinibacter_below_species_threshold	0.486726	0.000770333	0.000374941
Plastic-MBR-4	PEG	Nocardia_below_species_threshold	0.557522	0.000671966	0.000374636
Plastic-MBR-4	PEG	Amycolatopsis_below_species_threshold	0.681416	0.000543447	0.000370313
Plastic-MBR-4	PEG	Yoonia_below_species_threshold	0.283186	0.00128938	0.000365133
Plastic-MBR-4	PEG	Methylobacterium_below_species_threshold	0.389381	0.000931368	0.000362656
Plastic-MBR-4	PEG	Aeromicrobium_erythreum	0.212389	0.00164943	0.000350321
Plastic-MBR-4	PEG	Achromobacter_below_species_threshold	0.637168	0.000549454	0.000350095
Plastic-MBR-4	PEG	Undibacterium_below_species_threshold	0.433628	0.000801662	0.000347624
Plastic-MBR-4	PEG	Polaromonas_below_species_threshold	0.300885	0.00111822	0.000336455
Plastic-MBR-4	PEG	Acinetobacter_junii	0.353982	0.000946249	0.000334955
Plastic-MBR-4	PEG	Salipiger_below_species_threshold	0.548673	0.000567364	0.000311297
Plastic-MBR-4	PEG	Pseudooceanicola_below_species_threshold	0.460177	0.000673893	0.00031011
Plastic-MBR-4	PEG	Ancylobacter_below_species_threshold	0.628319	0.000492738	0.000309597
Plastic-MBR-4	PEG	Gaiella_below_species_threshold	0.20354	0.0015061	0.000306551
Plastic-MBR-4	PEG	Pseudonocardia_below_species_threshold	0.389381	0.000784578	0.000305499
Plastic-MBR-4	PEG	Shewanella_below_species_threshold	0.40708	0.000748393	0.000304655
Plastic-MBR-4	PEG	Pseudoalteromonas_below_species_threshold	0.371681	0.000814293	0.000302658
Plastic-MBR-4	PEG	Actinomadura_below_species_threshold	0.415929	0.000712541	0.000296367
Plastic-MBR-4	PEG	Staphylococcus_below_species_threshold	0.637168	0.000463686	0.000295446
Plastic-MBR-4	PEG	Seohaeicola_below_species_threshold	0.39823	0.000738286	0.000294008
Plastic-MBR-4	PEG	Caulobacter_below_species_threshold	0.433628	0.000663041	0.000287514
Plastic-MBR-4	PEG	Tsuneonella_below_species_threshold	0.380531	0.000734158	0.00027937
Plastic-MBR-4	PEG	Methylocystis_below_species_threshold	0.0707965	0.00376478	0.000266533
Plastic-MBR-4	PEG	Tritonibacter_below_species_threshold	0.530973	0.000499837	0.0002654
Plastic-MBR-4	PEG	Patulibacter_below_species_threshold	0.336283	0.000788404	0.000265127
Plastic-MBR-4	PEG	Microvirga_below_species_threshold	0.39823	0.00066483	0.000264755
Plastic-MBR-4	PEG	Brevundimonas_below_species_threshold	0.0707965	0.00369927	0.000261895
Plastic-MBR-4	PEG	Phycicoccus_below_species_threshold	0.212389	0.00122497	0.00026017
Plastic-MBR-4	PEG	Curvibacter_below_species_threshold	0.327434	0.000792358	0.000259445
Plastic-MBR-4	PEG	Thauera_below_species_threshold	0.238938	0.00108372	0.000258941
Plastic-MBR-4	PEG	Aliiroseovarius_below_species_threshold	0.318584	0.00080155	0.000255361
Plastic-MBR-4	PEG	Aquabacterium_below_species_threshold	0.247788	0.00100583	0.000249233
Plastic-MBR-4	PEG	Caenimonas_below_species_threshold	0.566372	0.000439958	0.00024918
Plastic-MBR-4	PEG	Alsobacter_below_species_threshold	0.327434	0.00075663	0.000247746
Plastic-MBR-4	PEG	Lutimaribacter_below_species_threshold	0.424779	0.000561864	0.000238668
Plastic-MBR-4	PEG	Cypionkella_below_species_threshold	0.460177	0.000508852	0.000234162
Plastic-MBR-4	PEG	Aurantimicrobium_photophilum	0.0265487	0.00868365	0.000230539
Plastic-MBR-4	PEG	Azohydromonas_below_species_threshold	0.300885	0.000764627	0.000230065
Plastic-MBR-4	PEG	Thermomonas_below_species_threshold	0.212389	0.00107767	0.000228886
Plastic-MBR-4	PEG	Microbulbifer_below_species_threshold	0.274336	0.000824245	0.00022612
Plastic-MBR-4	PEG	Miltoncostaea_below_species_threshold	0.176991	0.0012579	0.000222637
Plastic-MBR-4	PEG	Caldimonas_below_species_threshold	0.353982	0.000607349	0.000214991
Plastic-MBR-4	PEG	Zeimonas_below_species_threshold	0.309735	0.000687934	0.000213077
Plastic-MBR-4	PEG	Phaeobacter_below_species_threshold	0.371681	0.000563515	0.000209448
Plastic-MBR-4	PEG	Francisella_below_species_threshold	0.274336	0.000756512	0.000207539
Plastic-MBR-4	PEG	Pseudoxanthomonas_below_species_threshold	0.389381	0.000531297	0.000206877
Plastic-MBR-4	PEG	Pedobacter_below_species_threshold	0.150442	0.00132464	0.000199282
Plastic-MBR-4	PEG	Kaistia_below_species_threshold	0.566372	0.000327586	0.000185535
Plastic-MBR-4	PEG	Legionella_below_species_threshold	0.150442	0.00122623	0.000184477
Plastic-MBR-4	PEG	Pseudoduganella_below_species_threshold	0.380531	0.000481475	0.000183216
Plastic-MBR-4	PEG	Roseibium_below_species_threshold	0.424779	0.000422041	0.000179274
Plastic-MBR-4	PEG	Cereibacter_below_species_threshold	0.362832	0.000491848	0.000178458
Plastic-MBR-4	PEG	Diaphorobacter_below_species_threshold	0.530973	0.000335822	0.000178313
Plastic-MBR-4	PEG	Micromonospora_below_species_threshold	0.221239	0.000805891	0.000178294
Plastic-MBR-4	PEG	Ralstonia_below_species_threshold	0.451327	0.000389297	0.0001757
Plastic-MBR-4	PEG	Herbaspirillum_below_species_threshold	0.433628	0.000396675	0.00017201
Plastic-MBR-4	PEG	Pandoraea_below_species_threshold	0.513274	0.000332835	0.000170836
Plastic-MBR-4	PEG	Hoeflea_below_species_threshold	0.584071	0.00028282	0.000165187
Plastic-MBR-4	PEG	Actibacterium_below_species_threshold	0.300885	0.000547112	0.000164618
Plastic-MBR-4	PEG	Primorskyibacter_below_species_threshold	0.460177	0.000357376	0.000164456
Plastic-MBR-4	PEG	Vreelandella_below_species_threshold	0.495575	0.000329173	0.00016313
Plastic-MBR-4	PEG	Actinoplanes_below_species_threshold	0.637168	0.000254452	0.000162129
Plastic-MBR-4	PEG	Aquiluna_below_species_threshold	0.0176991	0.00898396	0.000159008
Plastic-MBR-4	PEG	Delftia_below_species_threshold	0.433628	0.000366407	0.000158885
Plastic-MBR-4	PEG	Fluviibacter_below_species_threshold	0.0353982	0.00442791	0.00015674
Plastic-MBR-4	PEG	Bosea_below_species_threshold	0.19469	0.00078804	0.000153424
Plastic-MBR-4	PEG	Thalassococcus_below_species_threshold	0.300885	0.000507721	0.000152766
Plastic-MBR-4	PEG	Azospirillum_below_species_threshold	0.230088	0.000651729	0.000149955
Plastic-MBR-4	PEG	Roseomonas_below_species_threshold	0.336283	0.000444813	0.000149583
Plastic-MBR-4	PEG	Rhodopseudomonas_below_species_threshold	0.415929	0.000357045	0.000148506
Plastic-MBR-4	PEG	Xanthobacter_below_species_threshold	0.433628	0.000338905	0.000146959
Plastic-MBR-4	PEG	Celeribacter_below_species_threshold	0.309735	0.000467821	0.0001449
Plastic-MBR-4	PEG	Fuscovulum_below_species_threshold	0.327434	0.00044098	0.000144392
Plastic-MBR-4	PEG	Stenotrophomonas_below_species_threshold	0.309735	0.000463327	0.000143508
Plastic-MBR-4	PEG	Leisingera_below_species_threshold	0.389381	0.000367527	0.000143108
Plastic-MBR-4	PEG	Roseobacter_below_species_threshold	0.353982	0.000397969	0.000140874
Plastic-MBR-4	PEG	Rhodovulum_below_species_threshold	0.238938	0.000587898	0.000140471
Plastic-MBR-4	PEG	Paenacidovorax_below_species_threshold	0.557522	0.000251671	0.000140312
Plastic-MBR-4	PEG	Afipia_below_species_threshold	0.460177	0.000297828	0.000137054
Plastic-MBR-4	PEG	Malikia_below_species_threshold	0.0265487	0.00515656	0.0001369
Plastic-MBR-4	PEG	Amylibacter_below_species_threshold	0.336283	0.000402881	0.000135482
Plastic-MBR-4	PEG	Acinetobacter_schindleri	0.238938	0.00056495	0.000134988
Plastic-MBR-4	PEG	Paraconexibacter_below_species_threshold	0.230088	0.000586442	0.000134934
Plastic-MBR-4	PEG	Clostridium_below_species_threshold	0.0619469	0.00217705	0.000134861
Plastic-MBR-4	PEG	Taklimakanibacter_below_species_threshold	0.380531	0.000349944	0.000133164
Plastic-MBR-4	PEG	Lentibacter_algarum	0.115044	0.00114824	0.000132098
Plastic-MBR-4	PEG	Aquisediminimonas_below_species_threshold	0.353982	0.00037236	0.000131809
Plastic-MBR-4	PEG	Deinococcus_below_species_threshold	0.159292	0.000815652	0.000129927
Plastic-MBR-4	PEG	Acinetobacter_nosocomialis	0.115044	0.00112093	0.000128957
Plastic-MBR-4	PEG	Paracidovorax_below_species_threshold	0.221239	0.000581696	0.000128694
Plastic-MBR-4	PEG	Macromonas_below_species_threshold	0.0973451	0.00131855	0.000128354
Plastic-MBR-4	PEG	Baekduia_below_species_threshold	0.274336	0.000459492	0.000126055
Plastic-MBR-4	PEG	Planktomarina_below_species_threshold	0.292035	0.000428178	0.000125043
Plastic-MBR-4	PEG	Acinetobacter_tandoii	0.0707965	0.00175066	0.000123941
Plastic-MBR-4	PEG	Limnobacter_below_species_threshold	0.256637	0.000480752	0.000123379
Plastic-MBR-4	PEG	Cognatishimia_below_species_threshold	0.300885	0.000409858	0.00012332
Plastic-MBR-4	PEG	Aestuariivirga_litoralis	0.265487	0.000459036	0.000121868
Plastic-MBR-4	PEG	Octadecabacter_below_species_threshold	0.327434	0.000371376	0.000121601
Plastic-MBR-4	PEG	Blastococcus_below_species_threshold	0.292035	0.000413885	0.000120869
Plastic-MBR-4	PEG	Tepidicella_below_species_threshold	0.159292	0.000752809	0.000119917
Plastic-MBR-4	PEG	Pseudotabrizicola_below_species_threshold	0.238938	0.000498282	0.000119059
Plastic-MBR-4	PEG	Sediminibacterium_below_species_threshold	0.079646	0.00145943	0.000116238
Plastic-MBR-4	PEG	Acidovorax_temperans	0.221239	0.000517615	0.000114517
Plastic-MBR-4	PEG	Pseudorhodobacter_below_species_threshold	0.336283	0.000333883	0.000112279
Plastic-MBR-4	PEG	Bordetella_below_species_threshold	0.380531	0.000293652	0.000111744
Plastic-MBR-4	PEG	Tropicibacter_below_species_threshold	0.318584	0.00035016	0.000111555
Plastic-MBR-4	PEG	Duganella_below_species_threshold	0.247788	0.000445285	0.000110336
Plastic-MBR-4	PEG	Thalassobaculum_below_species_threshold	0.610619	0.000179953	0.000109883
Plastic-MBR-4	PEG	Dongia_below_species_threshold	0.40708	0.000268183	0.000109172
Plastic-MBR-4	PEG	Shinella_below_species_threshold	0.451327	0.000236078	0.000106548
Plastic-MBR-4	PEG	Donghicola_below_species_threshold	0.230088	0.000460369	0.000105926
Plastic-MBR-4	PEG	Pseudorhodoferax_below_species_threshold	0.504425	0.00020877	0.000105309
Plastic-MBR-4	PEG	Labrys_below_species_threshold	0.513274	0.000201412	0.00010338
Plastic-MBR-4	PEG	Thioclava_below_species_threshold	0.327434	0.000313701	0.000102716
Plastic-MBR-4	PEG	Pararhodobacter_below_species_threshold	0.371681	0.000272096	0.000101133
Plastic-MBR-4	PEG	Candidatus-Paraluminiphilus_below_species_threshold	0.115044	0.00087374	0.000100519
Plastic-MBR-4	PEG	Geodermatophilus_below_species_threshold	0.230088	0.000430238	9.89929e-05
Plastic-MBR-4	PEG	Melaminivora_below_species_threshold	0.309735	0.00031201	9.66404e-05
Plastic-MBR-4	PEG	Flavihumibacter_below_species_threshold	0.168142	0.000569858	9.58169e-05
Plastic-MBR-4	PEG	Limimaricola_below_species_threshold	0.221239	0.000430472	9.52371e-05
Plastic-MBR-4	PEG	Verminephrobacter_below_species_threshold	0.504425	0.000186019	9.38324e-05
Plastic-MBR-4	PEG	Alteromonas_gracilis	0.168142	0.000557762	9.3783e-05
Plastic-MBR-4	PEG	Jannaschia_below_species_threshold	0.274336	0.00033639	9.2284e-05
Plastic-MBR-4	PEG	Paracoccus_aerius	0.230088	0.000397848	9.15403e-05
Plastic-MBR-4	PEG	Mycolicibacterium_obuense	0.19469	0.000468779	9.12667e-05
Plastic-MBR-4	PEG	Fuscibacter_below_species_threshold	0.318584	0.00028554	9.09686e-05
Plastic-MBR-4	PEG	Xenophilus_below_species_threshold	0.353982	0.000254173	8.99728e-05
Plastic-MBR-4	PEG	Flavobacterium_nitratireducens	0.0176991	0.00500804	8.86379e-05
Plastic-MBR-4	PEG	Pseudomonas_multihit_species	0.19469	0.000453388	8.82702e-05
Plastic-MBR-4	PEG	Brucella_below_species_threshold	0.415929	0.000209044	8.69473e-05
Plastic-MBR-4	PEG	Photobacterium_below_species_threshold	0.256637	0.000336047	8.62423e-05
Plastic-MBR-4	PEG	Streptacidiphilus_below_species_threshold	0.743363	0.000115875	8.61372e-05
Plastic-MBR-4	PEG	Aureimonas_below_species_threshold	0.389381	0.000220256	8.57634e-05
Plastic-MBR-4	PEG	Sinirhodobacter_below_species_threshold	0.362832	0.00023632	8.57445e-05
Plastic-MBR-4	PEG	Colwellia_below_species_threshold	0.460177	0.000183898	8.46256e-05
Plastic-MBR-4	PEG	Nitrincola_below_species_threshold	0.230088	0.000366985	8.44391e-05
Plastic-MBR-4	PEG	Aeromonas_below_species_threshold	0.150442	0.000549332	8.26429e-05
Plastic-MBR-4	PEG	Malikia_spinosa	0.0265487	0.00309499	8.21679e-05
Plastic-MBR-4	PEG	Allitabrizicola_below_species_threshold	0.230088	0.000351442	8.08628e-05
Plastic-MBR-4	PEG	Spongiibacter_below_species_threshold	0.371681	0.000216012	8.02877e-05
Plastic-MBR-4	PEG	Nioella_below_species_threshold	0.212389	0.000374192	7.94744e-05
Plastic-MBR-4	PEG	Thalassotalea_below_species_threshold	0.238938	0.000327221	7.81856e-05
Plastic-MBR-4	PEG	Nitratireductor_below_species_threshold	0.318584	0.000245289	7.81452e-05
Plastic-MBR-4	PEG	Roseivivax_below_species_threshold	0.283186	0.000275874	7.81236e-05
Plastic-MBR-4	PEG	Acinetobacter_bouvetii	0.106195	0.000713925	7.5815e-05
Plastic-MBR-4	PEG	Sneathiella_below_species_threshold	0.247788	0.000304969	7.55675e-05
Plastic-MBR-4	PEG	Pseudidiomarina_below_species_threshold	0.150442	0.000502171	7.55478e-05
Plastic-MBR-4	PEG	Croceibacterium_below_species_threshold	0.256637	0.000291232	7.47409e-05
Plastic-MBR-4	PEG	Malikia_granosa	0.0442478	0.00168701	7.46463e-05
Plastic-MBR-4	PEG	Croceicoccus_below_species_threshold	0.327434	0.000222125	7.2731e-05
Plastic-MBR-4	PEG	Seongchinamella_below_species_threshold	0.221239	0.000326607	7.22583e-05
Plastic-MBR-4	PEG	Chryseobacterium_below_species_threshold	0.0530973	0.00135407	7.18974e-05
Plastic-MBR-4	PEG	Agromyces_below_species_threshold	0.0619469	0.00115775	7.1719e-05
Plastic-MBR-4	PEG	Agrobacterium_below_species_threshold	0.345133	0.000207412	7.15847e-05
Plastic-MBR-4	PEG	Neoroseomonas_below_species_threshold	0.238938	0.000296583	7.08649e-05
Plastic-MBR-4	PEG	Rhodococcus_below_species_threshold	0.168142	0.000419977	7.06156e-05
Plastic-MBR-4	PEG	Sinorhizobium_below_species_threshold	0.415929	0.000169558	7.0524e-05
Plastic-MBR-4	PEG	Chromobacterium_below_species_threshold	0.247788	0.000284222	7.04267e-05
Plastic-MBR-4	PEG	Pelagerythrobacter_below_species_threshold	0.309735	0.000227048	7.03245e-05
Plastic-MBR-4	PEG	Runella_below_species_threshold	0.176991	0.000396385	7.01566e-05
Plastic-MBR-4	PEG	Chelatococcus_below_species_threshold	0.238938	0.00029226	6.98321e-05
Plastic-MBR-4	PEG	Rhodoplanes_below_species_threshold	0.132743	0.000517058	6.8636e-05
Plastic-MBR-4	PEG	Pseudogemmobacter_below_species_threshold	0.318584	0.000213592	6.80469e-05
Plastic-MBR-4	PEG	Kitasatospora_below_species_threshold	0.168142	0.000401689	6.75407e-05
Plastic-MBR-4	PEG	Gordonia_below_species_threshold	0.141593	0.000470762	6.66566e-05
Plastic-MBR-4	PEG	Parasedimentitalea_below_species_threshold	0.247788	0.000267748	6.63447e-05
Plastic-MBR-4	PEG	Frigidibacter_below_species_threshold	0.300885	0.000218697	6.58028e-05
Plastic-MBR-4	PEG	Cellulomonas_below_species_threshold	0.0265487	0.0024773	6.5769e-05
Plastic-MBR-4	PEG	Mesobacterium_below_species_threshold	0.336283	0.000194315	6.5345e-05
Plastic-MBR-4	PEG	Neptunomonas_phycophila	0.0973451	0.000670646	6.52841e-05
Plastic-MBR-4	PEG	Rubellimicrobium_below_species_threshold	0.176991	0.00035515	6.28584e-05
Plastic-MBR-4	PEG	Orrella_below_species_threshold	0.115044	0.000544059	6.25908e-05
Plastic-MBR-4	PEG	Alcanivorax_below_species_threshold	0.256637	0.000243143	6.23994e-05
Plastic-MBR-4	PEG	Brevibacterium_below_species_threshold	0.123894	0.000502534	6.22608e-05
Plastic-MBR-4	PEG	Ornithinibacter_below_species_threshold	0.265487	0.000234081	6.21455e-05
Plastic-MBR-4	PEG	Svornostia_below_species_threshold	0.19469	0.000318984	6.21031e-05
Plastic-MBR-4	PEG	Pseudoroseomonas_below_species_threshold	0.309735	0.000199183	6.16938e-05
Plastic-MBR-4	PEG	Mameliella_below_species_threshold	0.247788	0.000247311	6.12806e-05
Plastic-MBR-4	PEG	Spiribacter_below_species_threshold	0.274336	0.000221263	6.07005e-05
Plastic-MBR-4	PEG	Aurantiacibacter_below_species_threshold	0.176991	0.000341855	6.05053e-05
Plastic-MBR-4	PEG	Pseudarthrobacter_below_species_threshold	0.0707965	0.00084966	6.01529e-05
Plastic-MBR-4	PEG	Metapseudomonas_below_species_threshold	0.380531	0.000156874	5.96954e-05
Plastic-MBR-4	PEG	Sphingosinicella_below_species_threshold	0.159292	0.000372258	5.92977e-05
Plastic-MBR-4	PEG	Janthinobacterium_below_species_threshold	0.221239	0.000264472	5.85114e-05
Plastic-MBR-4	PEG	Oceanospirillum_below_species_threshold	0.168142	0.000346641	5.82847e-05
Plastic-MBR-4	PEG	Ectopseudomonas_below_species_threshold	0.19469	0.000295823	5.75938e-05
Plastic-MBR-4	PEG	Sheuella_amnicola	0.185841	0.000308434	5.73195e-05
Plastic-MBR-4	PEG	Pseudoalteromonas_multihit_species	0.115044	0.000494283	5.68644e-05
Plastic-MBR-4	PEG	Methylotenera_below_species_threshold	0.0176991	0.00321093	5.68307e-05
Plastic-MBR-4	PEG	Falsiruegeria_below_species_threshold	0.389381	0.00014583	5.67834e-05
Plastic-MBR-4	PEG	Solimonas_below_species_threshold	0.168142	0.000333457	5.6068e-05
Plastic-MBR-4	PEG	Hyphomonas_below_species_threshold	0.176991	0.000314022	5.55792e-05
Plastic-MBR-4	PEG	Psychrobacter_below_species_threshold	0.106195	0.000523177	5.55587e-05
Plastic-MBR-4	PEG	Streptosporangium_below_species_threshold	0.336283	0.000164583	5.53466e-05
Plastic-MBR-4	PEG	Hypericibacter_below_species_threshold	0.389381	0.000141946	5.52711e-05
Plastic-MBR-4	PEG	Aliigemmobacter_below_species_threshold	0.300885	0.000183003	5.50628e-05
Plastic-MBR-4	PEG	Altererythrobacter_litoralis	0.115044	0.00047778	5.49659e-05
Plastic-MBR-4	PEG	Nisaea_below_species_threshold	0.415929	0.00013209	5.49401e-05
Plastic-MBR-4	PEG	Hymenobacter_below_species_threshold	0.0530973	0.00103393	5.48987e-05
Plastic-MBR-4	PEG	Caballeronia_below_species_threshold	0.336283	0.000162496	5.46447e-05
Plastic-MBR-4	PEG	Dyella_below_species_threshold	0.19469	0.000277277	5.39831e-05
Plastic-MBR-4	PEG	Pseudomonas_parakoreensis	0.079646	0.000673347	5.36294e-05
Plastic-MBR-4	PEG	Amphritea_below_species_threshold	0.185841	0.00028489	5.29441e-05
Plastic-MBR-4	PEG	Xanthomonas_below_species_threshold	0.185841	0.000283815	5.27443e-05
Plastic-MBR-4	PEG	Tepidiforma_below_species_threshold	0.132743	0.000391393	5.19548e-05
Plastic-MBR-4	PEG	Leucothrix_below_species_threshold	0.19469	0.000264211	5.14392e-05
Plastic-MBR-4	PEG	Thalassobacter_below_species_threshold	0.19469	0.000262982	5.12001e-05
Plastic-MBR-4	PEG	Ferruginibacter_below_species_threshold	0.0973451	0.000525233	5.11288e-05
Plastic-MBR-4	PEG	Paracoccus_fontiphilus	0.132743	0.000383409	5.0895e-05
Plastic-MBR-4	PEG	Collimonas_below_species_threshold	0.292035	0.000173997	5.08134e-05
Plastic-MBR-4	PEG	Iamia_below_species_threshold	0.079646	0.000632948	5.04118e-05
Plastic-MBR-4	PEG	Hydrocarboniphaga_below_species_threshold	0.168142	0.000291625	4.90343e-05
Plastic-MBR-4	PEG	Usitatibacter_below_species_threshold	0.115044	0.000426115	4.90221e-05
Plastic-MBR-4	PEG	Sedimentitalea_below_species_threshold	0.247788	0.00019687	4.8782e-05
Plastic-MBR-4	PEG	Acinetobacter_modestus	0.079646	0.00061121	4.86805e-05
Plastic-MBR-4	PEG	Acinetobacter_entericus	0.079646	0.000606929	4.83395e-05
Plastic-MBR-4	PEG	Alicycliphilus_below_species_threshold	0.256637	0.000187904	4.82231e-05
Plastic-MBR-4	PEG	Arcobacter_below_species_threshold	0.00884956	0.0054468	4.82017e-05
Plastic-MBR-4	PEG	Janibacter_below_species_threshold	0.106195	0.000452073	4.80078e-05
Plastic-MBR-4	PEG	Litoreibacter_below_species_threshold	0.150442	0.000318086	4.78536e-05
Plastic-MBR-4	PEG	Bacillus_below_species_threshold	0.0707965	0.000675597	4.78298e-05
Plastic-MBR-4	PEG	Stutzerimonas_below_species_threshold	0.079646	0.00059744	4.75837e-05
Plastic-MBR-4	PEG	Marimonas_below_species_threshold	0.19469	0.000237412	4.62218e-05
Plastic-MBR-4	PEG	Exiguobacterium_indicum	0.0176991	0.00260919	4.61804e-05
Plastic-MBR-4	PEG	Pelagibius_below_species_threshold	0.327434	0.000140731	4.60802e-05
Plastic-MBR-4	PEG	Leucobacter_below_species_threshold	0.0530973	0.000867663	4.60706e-05
Plastic-MBR-4	PEG	Planktotalea_below_species_threshold	0.150442	0.000305648	4.59825e-05
Plastic-MBR-4	PEG	Pelagimonas_below_species_threshold	0.19469	0.000234529	4.56605e-05
Plastic-MBR-4	PEG	Cyanobium_below_species_threshold	0.00884956	0.00514047	4.54909e-05
Plastic-MBR-4	PEG	Rhabdothermincola_below_species_threshold	0.0176991	0.00254086	4.4971e-05
Plastic-MBR-4	PEG	Kiloniella_below_species_threshold	0.256637	0.000173899	4.4629e-05
Plastic-MBR-4	PEG	Vogesella_below_species_threshold	0.0884956	0.000503877	4.45909e-05
Plastic-MBR-4	PEG	Pseudaestuariivita_below_species_threshold	0.221239	0.000199039	4.40351e-05
Plastic-MBR-4	PEG	Pseudomonas_koreensis	0.0619469	0.000710215	4.39956e-05
Plastic-MBR-4	PEG	Rhizorhabdus_below_species_threshold	0.0884956	0.00049603	4.38964e-05
Plastic-MBR-4	PEG	Desertimonas_below_species_threshold	0.0265487	0.00163746	4.34723e-05
Plastic-MBR-4	PEG	Thiomonas_below_species_threshold	0.256637	0.000168196	4.31653e-05
Plastic-MBR-4	PEG	Geminicoccus_below_species_threshold	0.362832	0.000118652	4.30506e-05
Plastic-MBR-4	PEG	Halioglobus_below_species_threshold	0.115044	0.000374055	4.30329e-05
Plastic-MBR-4	PEG	Aromatoleum_below_species_threshold	0.079646	0.000540063	4.30138e-05
Plastic-MBR-4	PEG	Aquibium_below_species_threshold	0.309735	0.000137527	4.25968e-05
Plastic-MBR-4	PEG	Terrabacter_below_species_threshold	0.0707965	0.000599423	4.24371e-05
Plastic-MBR-4	PEG	Sulfuritalea_below_species_threshold	0.176991	0.000238714	4.22503e-05
Plastic-MBR-4	PEG	Novosphingobium_arvoryzae	0.176991	0.000238226	4.21638e-05
Plastic-MBR-4	PEG	Alteraurantiacibacter_below_species_threshold	0.168142	0.000248056	4.17085e-05
Plastic-MBR-4	PEG	Pseudohongiella_below_species_threshold	0.0353982	0.00117479	4.15854e-05
Plastic-MBR-4	PEG	Quisquiliibacterium_below_species_threshold	0.115044	0.000354985	4.0839e-05
Plastic-MBR-4	PEG	Longivirga_below_species_threshold	0.0176991	0.00230616	4.0817e-05
Plastic-MBR-4	PEG	Loktanella_below_species_threshold	0.150442	0.000267713	4.02754e-05
Plastic-MBR-4	PEG	Polaribacter_below_species_threshold	0.0265487	0.00151294	4.01666e-05
Plastic-MBR-4	PEG	Limnohabitans_lacus	0.106195	0.000375357	3.98609e-05
Plastic-MBR-4	PEG	Pseudodesulfovibrio_below_species_threshold	0.238938	0.000164455	3.92946e-05
Plastic-MBR-4	PEG	Aminobacter_below_species_threshold	0.353982	0.000110638	3.91639e-05
Plastic-MBR-4	PEG	Caldovatus_below_species_threshold	0.265487	0.000147313	3.91096e-05
Plastic-MBR-4	PEG	Pseudophaeobacter_below_species_threshold	0.238938	0.00016357	3.90832e-05
Plastic-MBR-4	PEG	Pseudosulfitobacter_below_species_threshold	0.238938	0.000163509	3.90685e-05
Plastic-MBR-4	PEG	Nereida_below_species_threshold	0.19469	0.000198509	3.86478e-05
Plastic-MBR-4	PEG	Pigmentiphaga_below_species_threshold	0.20354	0.000188956	3.84601e-05
Plastic-MBR-4	PEG	Alloalcanivorax_below_species_threshold	0.247788	0.000153349	3.79979e-05
Plastic-MBR-4	PEG	Lampropedia_below_species_threshold	0.168142	0.000224106	3.76815e-05
Plastic-MBR-4	PEG	Thalassospira_below_species_threshold	0.19469	0.000193071	3.7589e-05
Plastic-MBR-4	PEG	Acidimangrovimonas_below_species_threshold	0.256637	0.000145629	3.73737e-05
Plastic-MBR-4	PEG	Palleronia_below_species_threshold	0.141593	0.000263948	3.73732e-05
Plastic-MBR-4	PEG	Limnohabitans_curvus	0.0707965	0.000527752	3.73629e-05
Plastic-MBR-4	PEG	Microbispora_below_species_threshold	0.327434	0.000112718	3.69078e-05
Plastic-MBR-4	PEG	Puniceibacterium_below_species_threshold	0.238938	0.000154171	3.68373e-05
Plastic-MBR-4	PEG	Rugosibacter_below_species_threshold	0.0884956	0.000415478	3.6768e-05
Plastic-MBR-4	PEG	Aequoribacter_below_species_threshold	0.0265487	0.00138242	3.67015e-05
Plastic-MBR-4	PEG	Gemmobacter_lanyuensis	0.123894	0.000294889	3.65349e-05
Plastic-MBR-4	PEG	Arenibacterium_below_species_threshold	0.230088	0.000156879	3.60961e-05
Plastic-MBR-4	PEG	Actinacidiphila_below_species_threshold	0.20354	0.000175078	3.56353e-05
Plastic-MBR-4	PEG	Belnapia_below_species_threshold	0.451327	7.65983e-05	3.45709e-05
Plastic-MBR-4	PEG	Hyphomicrobium_below_species_threshold	0.0442478	0.000778178	3.44327e-05
Plastic-MBR-4	PEG	Parahaliea_below_species_threshold	0.079646	0.000432049	3.4411e-05
Plastic-MBR-4	PEG	Maritimibacter_below_species_threshold	0.159292	0.000215756	3.43681e-05
Plastic-MBR-4	PEG	Ciceribacter_below_species_threshold	0.238938	0.000142892	3.41425e-05
Plastic-MBR-4	PEG	Sinisalibacter_below_species_threshold	0.20354	0.000166368	3.38625e-05
Plastic-MBR-4	PEG	Cyclobacterium_below_species_threshold	0.327434	0.000103005	3.37273e-05
Plastic-MBR-4	PEG	Aliarcobacter_below_species_threshold	0.00884956	0.00376173	3.32897e-05
Plastic-MBR-4	PEG	Spirosoma_below_species_threshold	0.176991	0.000187872	3.32516e-05
Plastic-MBR-4	PEG	Cohaesibacter_below_species_threshold	0.185841	0.000177386	3.29656e-05
Plastic-MBR-4	PEG	Limnohabitans_parvus	0.132743	0.000245771	3.26244e-05
Plastic-MBR-4	PEG	Acetobacter_below_species_threshold	0.176991	0.00018429	3.26177e-05
Plastic-MBR-4	PEG	Schlegelella_below_species_threshold	0.141593	0.000227121	3.21588e-05
Plastic-MBR-4	PEG	Desertibaculum_below_species_threshold	0.292035	0.000108917	3.18077e-05
Plastic-MBR-4	PEG	Sphingorhabdus_rigui	0.19469	0.000161298	3.14031e-05
Plastic-MBR-4	PEG	Kordiimonas_below_species_threshold	0.141593	0.000219172	3.10332e-05
Plastic-MBR-4	PEG	Oceaniglobus_below_species_threshold	0.168142	0.00018373	3.08926e-05
Plastic-MBR-4	PEG	Marinomonas_fungiae	0.079646	0.000384656	3.06363e-05
Plastic-MBR-4	PEG	Cryobacterium_below_species_threshold	0.0353982	0.000864122	3.05884e-05
Plastic-MBR-4	PEG	Paracoccus_yeei	0.141593	0.000215823	3.0559e-05
Plastic-MBR-4	PEG	Microcella_below_species_threshold	0.0176991	0.00171017	3.02684e-05
Plastic-MBR-4	PEG	Acinetobacter_kanungonis	0.0619469	0.000486736	3.01518e-05
Plastic-MBR-4	PEG	Zhongshania_below_species_threshold	0.159292	0.000188071	2.99582e-05
Plastic-MBR-4	PEG	Rugamonas_below_species_threshold	0.19469	0.000153371	2.98598e-05
Plastic-MBR-4	PEG	Endozoicomonas_below_species_threshold	0.238938	0.00012453	2.9755e-05
Plastic-MBR-4	PEG	Ferrovibrio_below_species_threshold	0.115044	0.000255577	2.94027e-05
Plastic-MBR-4	PEG	Alteriqipengyuania_below_species_threshold	0.19469	0.00015035	2.92716e-05
Plastic-MBR-4	PEG	Brachybacterium_below_species_threshold	0.0884956	0.000328258	2.90494e-05
Plastic-MBR-4	PEG	Sphaerisporangium_below_species_threshold	0.230088	0.000126062	2.90055e-05
Plastic-MBR-4	PEG	Acuticoccus_below_species_threshold	0.20354	0.0001412	2.87397e-05
Plastic-MBR-4	PEG	Rhodanobacter_below_species_threshold	0.106195	0.000270079	2.8681e-05
Plastic-MBR-4	PEG	Pseudoprimorskyibacter_below_species_threshold	0.150442	0.000190142	2.86054e-05
Plastic-MBR-4	PEG	Siccirubricoccus_below_species_threshold	0.345133	8.26564e-05	2.85274e-05
Plastic-MBR-4	PEG	Comamonas_thiooxydans	0.106195	0.000268035	2.84639e-05
Plastic-MBR-4	PEG	Stagnihabitans_below_species_threshold	0.176991	0.000158171	2.79948e-05
Plastic-MBR-4	PEG	Aquicoccus_below_species_threshold	0.238938	0.000115247	2.75368e-05
Plastic-MBR-4	PEG	Limnohabitans_planktonicus	0.274336	9.96581e-05	2.73398e-05
Plastic-MBR-4	PEG	Actinomycetospora_below_species_threshold	0.106195	0.000256324	2.72202e-05
Plastic-MBR-4	PEG	Tibeticola_below_species_threshold	0.123894	0.000219314	2.71717e-05
Plastic-MBR-4	PEG	Saccharothrix_below_species_threshold	0.159292	0.000170454	2.7152e-05
Plastic-MBR-4	PEG	Denitromonas_below_species_threshold	0.168142	0.000161374	2.71337e-05
Plastic-MBR-4	PEG	Roseinatronobacter_below_species_threshold	0.150442	0.000180256	2.71181e-05
Plastic-MBR-4	PEG	Saccharopolyspora_below_species_threshold	0.132743	0.000204267	2.71151e-05
Plastic-MBR-4	PEG	Pseudothioclava_below_species_threshold	0.115044	0.000232699	2.67707e-05
Plastic-MBR-4	PEG	Acinetobacter_oleivorans	0.0530973	0.000502043	2.66571e-05
Plastic-MBR-4	PEG	Pseudolabrys_below_species_threshold	0.115044	0.000229297	2.63793e-05
Plastic-MBR-4	PEG	Lacinutrix_below_species_threshold	0.106195	0.000246018	2.61258e-05
Plastic-MBR-4	PEG	Rhodopila_below_species_threshold	0.327434	7.87392e-05	2.57819e-05
Plastic-MBR-4	PEG	Panacibacter_below_species_threshold	0.115044	0.000223332	2.5693e-05
Plastic-MBR-4	PEG	Salinarimonas_below_species_threshold	0.19469	0.000131566	2.56146e-05
Plastic-MBR-4	PEG	Halopseudomonas_below_species_threshold	0.0530973	0.000482258	2.56066e-05
Plastic-MBR-4	PEG	Rivibacter_below_species_threshold	0.141593	0.000178379	2.52572e-05
Plastic-MBR-4	PEG	Methylorubrum_below_species_threshold	0.115044	0.000219018	2.51968e-05
Plastic-MBR-4	PEG	Pacificoceanicola_below_species_threshold	0.247788	0.000101104	2.50524e-05
Plastic-MBR-4	PEG	Reyranella_aquatilis	0.274336	9.08925e-05	2.49351e-05
Plastic-MBR-4	PEG	Sheuella_below_species_threshold	0.115044	0.000215435	2.47845e-05
Plastic-MBR-4	PEG	Zavarzinia_below_species_threshold	0.19469	0.00012689	2.47043e-05
Plastic-MBR-4	PEG	Vineibacter_below_species_threshold	0.221239	0.000110679	2.44866e-05
Plastic-MBR-4	PEG	Nocardiopsis_below_species_threshold	0.079646	0.000306187	2.43866e-05
Plastic-MBR-4	PEG	Dechloromonas_below_species_threshold	0.00884956	0.0027401	2.42487e-05
Plastic-MBR-4	PEG	Mycolicibacter_below_species_threshold	0.115044	0.000210241	2.41871e-05
Plastic-MBR-4	PEG	Neotabrizicola_below_species_threshold	0.150442	0.000160166	2.40957e-05
Plastic-MBR-4	PEG	Limnohabitans_radicicola	0.0707965	0.000339658	2.40466e-05
Plastic-MBR-4	PEG	Pseudorhodoplanes_below_species_threshold	0.150442	0.000159571	2.40063e-05
Plastic-MBR-4	PEG	Serratia_below_species_threshold	0.185841	0.000129018	2.39768e-05
Plastic-MBR-4	PEG	Roseicella_below_species_threshold	0.256637	9.31434e-05	2.39041e-05
Plastic-MBR-4	PEG	Fischerella_below_species_threshold	0.230088	0.000103604	2.38382e-05
Plastic-MBR-4	PEG	Bartonella_below_species_threshold	0.0176991	0.00134428	2.37925e-05
Plastic-MBR-4	PEG	Paraglaciecola_below_species_threshold	0.132743	0.000178965	2.37564e-05
Plastic-MBR-4	PEG	Mycolicibacterium_bacteremicum	0.079646	0.000295413	2.35285e-05
Plastic-MBR-4	PEG	Xinfangfangia_below_species_threshold	0.20354	0.000115576	2.35244e-05
Plastic-MBR-4	PEG	Enhydrobacter_below_species_threshold	0.238938	9.82102e-05	2.34662e-05
Plastic-MBR-4	PEG	Billgrantia_below_species_threshold	0.19469	0.000119832	2.33301e-05
Plastic-MBR-4	PEG	Allorhizobium_below_species_threshold	0.132743	0.000174677	2.31873e-05
Plastic-MBR-4	PEG	Psychroserpens_below_species_threshold	0.079646	0.000288844	2.30053e-05
Plastic-MBR-4	PEG	Rhodocyclus_below_species_threshold	0.0530973	0.000432959	2.2989e-05
Plastic-MBR-4	PEG	Methylophilus_below_species_threshold	0.0176991	0.00129321	2.28886e-05
Plastic-MBR-4	PEG	Martelella_below_species_threshold	0.327434	6.98875e-05	2.28835e-05
Plastic-MBR-4	PEG	Phyllobacterium_below_species_threshold	0.19469	0.000116926	2.27643e-05
Plastic-MBR-4	PEG	Antarcticimicrobium_below_species_threshold	0.159292	0.000142653	2.27235e-05
Plastic-MBR-4	PEG	Stella_below_species_threshold	0.292035	7.75079e-05	2.2635e-05
Plastic-MBR-4	PEG	Jatrophihabitans_below_species_threshold	0.0707965	0.000318585	2.25547e-05
Plastic-MBR-4	PEG	Tistlia_below_species_threshold	0.221239	0.000101151	2.23785e-05
Plastic-MBR-4	PEG	Tahibacter_below_species_threshold	0.132743	0.000168377	2.2351e-05
Plastic-MBR-4	PEG	Kocuria_below_species_threshold	0.0619469	0.000358886	2.22319e-05
Plastic-MBR-4	PEG	Methylibium_below_species_threshold	0.0973451	0.000227053	2.21025e-05
Plastic-MBR-4	PEG	Elongatibacter_below_species_threshold	0.079646	0.000275139	2.19137e-05
Plastic-MBR-4	PEG	Enterovirga_below_species_threshold	0.150442	0.000145038	2.18199e-05
Plastic-MBR-4	PEG	Brachymonas_below_species_threshold	0.079646	0.00027393	2.18175e-05
Plastic-MBR-4	PEG	Thalassobius_below_species_threshold	0.0973451	0.000223099	2.17176e-05
Plastic-MBR-4	PEG	Acinetobacter_bohemicus	0.0176991	0.00122676	2.17126e-05
Plastic-MBR-4	PEG	Dyadobacter_below_species_threshold	0.0973451	0.000220895	2.15031e-05
Plastic-MBR-4	PEG	Oricola_below_species_threshold	0.141593	0.00015154	2.14569e-05
Plastic-MBR-4	PEG	Marinovum_below_species_threshold	0.283186	7.56493e-05	2.14228e-05
Plastic-MBR-4	PEG	Prosthecomicrobium_below_species_threshold	0.150442	0.000142384	2.14206e-05
Plastic-MBR-4	PEG	Marinicella_below_species_threshold	0.123894	0.000172149	2.13282e-05
Plastic-MBR-4	PEG	Enterobacter_asburiae	0.0619469	0.00034247	2.1215e-05
Plastic-MBR-4	PEG	Cereibacter_changlensis	0.159292	0.000132906	2.11708e-05
Plastic-MBR-4	PEG	Pseudovibrio_below_species_threshold	0.19469	0.000108315	2.10879e-05
Plastic-MBR-4	PEG	Microbaculum_below_species_threshold	0.176991	0.000117617	2.08172e-05
Plastic-MBR-4	PEG	Reinekea_below_species_threshold	0.141593	0.000145623	2.06192e-05
Plastic-MBR-4	PEG	Meridianimarinicoccus_below_species_threshold	0.141593	0.000143784	2.03589e-05
Plastic-MBR-4	PEG	Demequina_below_species_threshold	0.00884956	0.00225955	1.99961e-05
Plastic-MBR-4	PEG	Sagittula_below_species_threshold	0.106195	0.000186544	1.981e-05
Plastic-MBR-4	PEG	Paralimibaculum_below_species_threshold	0.256637	7.55147e-05	1.93799e-05
Plastic-MBR-4	PEG	Capillimicrobium_below_species_threshold	0.0707965	0.000273477	1.93612e-05
Plastic-MBR-4	PEG	Undibacter_below_species_threshold	0.168142	0.000114948	1.93276e-05
Plastic-MBR-4	PEG	Zobellella_below_species_threshold	0.353982	5.44561e-05	1.92765e-05
Plastic-MBR-4	PEG	Acidiphilium_below_species_threshold	0.176991	0.000108546	1.92118e-05
Plastic-MBR-4	PEG	Lentibacter_below_species_threshold	0.0442478	0.00043345	1.91792e-05
Plastic-MBR-4	PEG	Glaciecola_below_species_threshold	0.176991	0.000108183	1.91474e-05
Plastic-MBR-4	PEG	Tenacibaculum_below_species_threshold	0.0176991	0.00107452	1.9018e-05
Plastic-MBR-4	PEG	Janibacter_melonis	0.0619469	0.000305975	1.89542e-05
Plastic-MBR-4	PEG	Pseudomonas_rhodesiae	0.0530973	0.000353834	1.87877e-05
Plastic-MBR-4	PEG	Qipengyuania_gaetbuli	0.079646	0.000234211	1.8654e-05
Plastic-MBR-4	PEG	Aestuariivita_below_species_threshold	0.141593	0.000131647	1.86403e-05
Plastic-MBR-4	PEG	Derxia_below_species_threshold	0.159292	0.000116939	1.86275e-05
Plastic-MBR-4	PEG	Pseudacidovorax_below_species_threshold	0.115044	0.000161726	1.86057e-05
Plastic-MBR-4	PEG	Nocardioides_multihit_species	0.132743	0.000138621	1.8401e-05
Plastic-MBR-4	PEG	Rheinheimera_below_species_threshold	0.0265487	0.000686164	1.82167e-05
Plastic-MBR-4	PEG	Gluconacetobacter_below_species_threshold	0.20354	8.84554e-05	1.80042e-05
Plastic-MBR-4	PEG	Acidovorax_delafieldii	0.0973451	0.000184177	1.79288e-05
Plastic-MBR-4	PEG	Alteromonas_macleodii	0.0973451	0.000183755	1.78877e-05
Plastic-MBR-4	PEG	Haliscomenobacter_below_species_threshold	0.20354	8.76733e-05	1.7845e-05
Plastic-MBR-4	PEG	Marinomonas_alcarazii	0.0707965	0.000251033	1.77723e-05
Plastic-MBR-4	PEG	Acinetobacter_soli	0.0530973	0.000333616	1.77141e-05
Plastic-MBR-4	PEG	Actinomarinicola_below_species_threshold	0.0176991	0.0009986	1.76743e-05
Plastic-MBR-4	PEG	Limobrevibacterium_below_species_threshold	0.141593	0.00012422	1.75887e-05
Plastic-MBR-4	PEG	Jiella_below_species_threshold	0.185841	9.42739e-05	1.75199e-05
Plastic-MBR-4	PEG	Nakamurella_below_species_threshold	0.0619469	0.000281875	1.74613e-05
Plastic-MBR-4	PEG	Pannonibacter_below_species_threshold	0.141593	0.000122697	1.7373e-05
Plastic-MBR-4	PEG	Maliponia_below_species_threshold	0.123894	0.000140075	1.73544e-05
Plastic-MBR-4	PEG	Alteromonas_abrolhosensis	0.0707965	0.000243739	1.72558e-05
Plastic-MBR-4	PEG	Dokdonella_below_species_threshold	0.079646	0.000216578	1.72495e-05
Plastic-MBR-4	PEG	Aliamphritea_below_species_threshold	0.141593	0.000121764	1.72409e-05
Plastic-MBR-4	PEG	Sphingobium_yanoikuyae	0.079646	0.000212659	1.69375e-05
Plastic-MBR-4	PEG	Maribacter_below_species_threshold	0.0176991	0.000946541	1.67529e-05
Plastic-MBR-4	PEG	Enterobacter_kobei	0.0442478	0.000377008	1.66817e-05
Plastic-MBR-4	PEG	Kaistella_below_species_threshold	0.0442478	0.000372029	1.64615e-05
Plastic-MBR-4	PEG	Simiduia_below_species_threshold	0.141593	0.000115905	1.64113e-05
Plastic-MBR-4	PEG	Vogesella_margarita	0.0619469	0.000263554	1.63264e-05
Plastic-MBR-4	PEG	Tsukamurella_below_species_threshold	0.185841	8.74938e-05	1.62599e-05
Plastic-MBR-4	PEG	Curvivirga_below_species_threshold	0.123894	0.000131176	1.62519e-05
Plastic-MBR-4	PEG	Aurantimicrobium_minutum	0.00884956	0.00183577	1.62458e-05
Plastic-MBR-4	PEG	Desulfosarcina_below_species_threshold	0.0619469	0.000261069	1.61724e-05
Plastic-MBR-4	PEG	Chryseobacterium_cucumeris	0.0265487	0.000608604	1.61576e-05
Plastic-MBR-4	PEG	Trinickia_below_species_threshold	0.19469	8.27712e-05	1.61147e-05
Plastic-MBR-4	PEG	Saccharomonospora_below_species_threshold	0.168142	9.56356e-05	1.60803e-05
Plastic-MBR-4	PEG	Leeia_below_species_threshold	0.185841	8.59821e-05	1.5979e-05
Plastic-MBR-4	PEG	Parasphingorhabdus_below_species_threshold	0.185841	8.56514e-05	1.59175e-05
Plastic-MBR-4	PEG	Paracoccus_salipaludis	0.0619469	0.000256822	1.59093e-05
Plastic-MBR-4	PEG	Pseudothauera_below_species_threshold	0.0619469	0.000256287	1.58762e-05
Plastic-MBR-4	PEG	Rickettsia_below_species_threshold	0.00884956	0.00178354	1.57836e-05
Plastic-MBR-4	PEG	Wenzhouxiangella_below_species_threshold	0.115044	0.000137025	1.57639e-05
Plastic-MBR-4	PEG	Marisediminitalea_below_species_threshold	0.0707965	0.000221501	1.56815e-05
Plastic-MBR-4	PEG	Pseudoalteromonas_gelatinilytica	0.0442478	0.000353311	1.56332e-05
Plastic-MBR-4	PEG	Actinoallomurus_below_species_threshold	0.159292	9.79817e-05	1.56077e-05
Plastic-MBR-4	PEG	Proteus_below_species_threshold	0.20354	7.61622e-05	1.5502e-05
Plastic-MBR-4	PEG	Ascidiaceihabitans_below_species_threshold	0.123894	0.000125059	1.5494e-05
Plastic-MBR-4	PEG	Modicisalibacter_below_species_threshold	0.176991	8.66316e-05	1.5333e-05
Plastic-MBR-4	PEG	Parerythrobacter_below_species_threshold	0.150442	0.000101831	1.53197e-05
Plastic-MBR-4	PEG	Raoultella_ornithinolytica	0.0707965	0.000216229	1.53082e-05
Plastic-MBR-4	PEG	Pulveribacter_below_species_threshold	0.150442	0.00010163	1.52895e-05
Plastic-MBR-4	PEG	Halocynthiibacter_below_species_threshold	0.0707965	0.000215329	1.52446e-05
Plastic-MBR-4	PEG	Prochlorococcus_below_species_threshold	0.00884956	0.00169506	1.50005e-05
Plastic-MBR-4	PEG	Neptunomonas_concharum	0.0530973	0.000281299	1.49363e-05
Plastic-MBR-4	PEG	Paracraurococcus_below_species_threshold	0.212389	7.0074e-05	1.4883e-05
Plastic-MBR-4	PEG	Moraxella_osloensis	0.00884956	0.00167352	1.48099e-05
Plastic-MBR-4	PEG	Malaciobacter_below_species_threshold	0.0176991	0.000835492	1.47875e-05
Plastic-MBR-4	PEG	Psychromarinibacter_below_species_threshold	0.141593	0.000104421	1.47853e-05
Plastic-MBR-4	PEG	Pantoea_below_species_threshold	0.0973451	0.000151521	1.47499e-05
Plastic-MBR-4	PEG	Fluviispira_below_species_threshold	0.380531	3.86764e-05	1.47176e-05
Plastic-MBR-4	PEG	Anaeromyxobacter_below_species_threshold	0.00884956	0.0016608	1.46973e-05
Plastic-MBR-4	PEG	Phreatobacter_below_species_threshold	0.0707965	0.000207551	1.46939e-05
Plastic-MBR-4	PEG	Pseudomonas_veronii	0.0530973	0.000275229	1.46139e-05
Plastic-MBR-4	PEG	Chachezhania_below_species_threshold	0.20354	7.17566e-05	1.46053e-05
Plastic-MBR-4	PEG	Arenimonas_maotaiensis	0.0619469	0.000235221	1.45712e-05
Plastic-MBR-4	PEG	Comamonas_terrigena	0.0530973	0.000273409	1.45173e-05
Plastic-MBR-4	PEG	Serpentinimonas_below_species_threshold	0.0265487	0.000546619	1.4512e-05
Plastic-MBR-4	PEG	Advenella_below_species_threshold	0.185841	7.80024e-05	1.4496e-05
Plastic-MBR-4	PEG	Ehrlichia_below_species_threshold	0.0176991	0.000815434	1.44325e-05
Plastic-MBR-4	PEG	Paracoccus_chinensis	0.106195	0.000135522	1.43917e-05
Plastic-MBR-4	PEG	Cribrihabitans_below_species_threshold	0.176991	8.07457e-05	1.42913e-05
Plastic-MBR-4	PEG	Polymorphobacter_below_species_threshold	0.106195	0.000133488	1.41757e-05
Plastic-MBR-4	PEG	Defluviimonas_nitratireducens	0.0353982	0.00039863	1.41108e-05
Plastic-MBR-4	PEG	Virgibacillus_below_species_threshold	0.176991	7.9527e-05	1.40756e-05
Plastic-MBR-4	PEG	Alloyangia_below_species_threshold	0.123894	0.000112882	1.39853e-05
Plastic-MBR-4	PEG	Pseudomaricurvus_below_species_threshold	0.132743	0.000105163	1.39597e-05
Plastic-MBR-4	PEG	Telluria_below_species_threshold	0.0619469	0.000224184	1.38875e-05
Plastic-MBR-4	PEG	Albitalea_below_species_threshold	0.159292	8.71016e-05	1.38746e-05
Plastic-MBR-4	PEG	Aequoribacter_fuscus	0.00884956	0.00156557	1.38546e-05
Plastic-MBR-4	PEG	Lichenibacterium_below_species_threshold	0.141593	9.64604e-05	1.36581e-05
Plastic-MBR-4	PEG	Acinetobacter_kookii	0.00884956	0.00153706	1.36023e-05
Plastic-MBR-4	PEG	Tropicimonas_below_species_threshold	0.0707965	0.000190362	1.34769e-05
Plastic-MBR-4	PEG	Salinivibrio_below_species_threshold	0.274336	4.90293e-05	1.34505e-05
Plastic-MBR-4	PEG	Bauldia_below_species_threshold	0.132743	0.000100361	1.33223e-05
Plastic-MBR-4	PEG	Azorhizobium_below_species_threshold	0.123894	0.000107369	1.33023e-05
Plastic-MBR-4	PEG	[Roseibacterium]_below_species_threshold	0.132743	9.97792e-05	1.3245e-05
Plastic-MBR-4	PEG	Comamonas_aquatica	0.0707965	0.000184147	1.30369e-05
Plastic-MBR-4	PEG	Ahrensia_below_species_threshold	0.123894	0.000105073	1.30179e-05
Plastic-MBR-4	PEG	Aquamicrobium_below_species_threshold	0.0973451	0.000133094	1.29561e-05
Plastic-MBR-4	PEG	Microcystis_aeruginosa	0.00884956	0.00145157	1.28457e-05
Plastic-MBR-4	PEG	Ensifer_below_species_threshold	0.212389	6.03471e-05	1.28171e-05
Plastic-MBR-4	PEG	Actinokineospora_below_species_threshold	0.0619469	0.000205517	1.27311e-05
Plastic-MBR-4	PEG	Marinomonas_lutimaris	0.0530973	0.000239764	1.27308e-05
Plastic-MBR-4	PEG	Neptuniibacter_below_species_threshold	0.0265487	0.00047625	1.26438e-05
Plastic-MBR-4	PEG	Inquilinus_below_species_threshold	0.185841	6.73767e-05	1.25213e-05
Plastic-MBR-4	PEG	Paraperlucidibaca_below_species_threshold	0.079646	0.000156682	1.24791e-05
Plastic-MBR-4	PEG	Phaeovulum_below_species_threshold	0.0707965	0.000175614	1.24329e-05
Plastic-MBR-4	PEG	Pinisolibacter_below_species_threshold	0.0973451	0.000126128	1.22779e-05
Plastic-MBR-4	PEG	Peristeroidobacter_below_species_threshold	0.0884956	0.000138612	1.22666e-05
Plastic-MBR-4	PEG	Fertoeibacter_below_species_threshold	0.132743	9.20715e-05	1.22219e-05
Plastic-MBR-4	PEG	Szabonella_below_species_threshold	0.168142	7.2629e-05	1.2212e-05
Plastic-MBR-4	PEG	Perlucidibaca_below_species_threshold	0.0884956	0.000137825	1.21969e-05
Plastic-MBR-4	PEG	Brevirhabdus_below_species_threshold	0.176991	6.88042e-05	1.21777e-05
Plastic-MBR-4	PEG	Flagellimonas_below_species_threshold	0.00884956	0.00137543	1.2172e-05
Plastic-MBR-4	PEG	Patulibacter_brassicae	0.0442478	0.000271161	1.19983e-05
Plastic-MBR-4	PEG	Plasticicumulans_below_species_threshold	0.0442478	0.000269921	1.19434e-05
Plastic-MBR-4	PEG	Psychrosphaera_below_species_threshold	0.0884956	0.000134914	1.19393e-05
Plastic-MBR-4	PEG	Stutzerimonas_stutzeri	0.0619469	0.000192261	1.191e-05
Plastic-MBR-4	PEG	Variibacter_below_species_threshold	0.176991	6.72755e-05	1.19072e-05
Plastic-MBR-4	PEG	Paucibacter_below_species_threshold	0.0619469	0.000192046	1.18967e-05
Plastic-MBR-4	PEG	Silvanigrella_below_species_threshold	0.380531	3.1228e-05	1.18832e-05
Plastic-MBR-4	PEG	Phyllobacterium_calauticae	0.0884956	0.000133773	1.18383e-05
Plastic-MBR-4	PEG	Acinetobacter_radioresistens	0.0353982	0.000333837	1.18172e-05
Plastic-MBR-4	PEG	Vulcaniibacterium_below_species_threshold	0.0707965	0.000166293	1.1773e-05
Plastic-MBR-4	PEG	Alexandriicola_below_species_threshold	0.106195	0.000109102	1.15861e-05
Plastic-MBR-4	PEG	Limibaculum_below_species_threshold	0.132743	8.71701e-05	1.15713e-05
Plastic-MBR-4	PEG	Bradyrhizobium_multihit_species	0.168142	6.76441e-05	1.13738e-05
Plastic-MBR-4	PEG	Salinicola_below_species_threshold	0.0884956	0.000128361	1.13594e-05
Plastic-MBR-4	PEG	Methyloradius_below_species_threshold	0.0176991	0.000641289	1.13503e-05
Plastic-MBR-4	PEG	Solirubrobacter_below_species_threshold	0.0265487	0.000423951	1.12553e-05
Plastic-MBR-4	PEG	Hansschlegelia_below_species_threshold	0.115044	9.76811e-05	1.12377e-05
Plastic-MBR-4	PEG	Aquincola_below_species_threshold	0.079646	0.00014081	1.1215e-05
Plastic-MBR-4	PEG	Oceanobacter_below_species_threshold	0.0707965	0.000157389	1.11426e-05
Plastic-MBR-4	PEG	Flectobacillus_below_species_threshold	0.079646	0.000139136	1.10816e-05
Plastic-MBR-4	PEG	Qipengyuania_soli	0.0707965	0.000155697	1.10228e-05
Plastic-MBR-4	PEG	Acinetobacter_towneri	0.0442478	0.000245225	1.08506e-05
Plastic-MBR-4	PEG	Catenulispora_below_species_threshold	0.115044	9.39414e-05	1.08074e-05
Plastic-MBR-4	PEG	Leifsonia_below_species_threshold	0.0265487	0.000403435	1.07107e-05
Plastic-MBR-4	PEG	Polyangium_below_species_threshold	0.0442478	0.000241245	1.06745e-05
Plastic-MBR-4	PEG	Agrococcus_below_species_threshold	0.0176991	0.000599883	1.06174e-05
Plastic-MBR-4	PEG	Paractinoplanes_below_species_threshold	0.0619469	0.000170808	1.0581e-05
Plastic-MBR-4	PEG	Pacificispira_below_species_threshold	0.247788	4.22425e-05	1.04672e-05
Plastic-MBR-4	PEG	Arenibacter_below_species_threshold	0.0353982	0.0002949	1.04389e-05
Plastic-MBR-4	PEG	Albimonas_below_species_threshold	0.150442	6.88847e-05	1.03632e-05
Plastic-MBR-4	PEG	Phytoactinopolyspora_below_species_threshold	0.0973451	0.000106148	1.0333e-05
Plastic-MBR-4	PEG	Candidimonas_below_species_threshold	0.176991	5.83409e-05	1.03258e-05
Plastic-MBR-4	PEG	Chelativorans_below_species_threshold	0.079646	0.000129374	1.03042e-05
Plastic-MBR-4	PEG	Thalassolituus_below_species_threshold	0.0530973	0.000192968	1.02461e-05
Plastic-MBR-4	PEG	Campylobacter_below_species_threshold	0.00884956	0.00115641	1.02337e-05
Plastic-MBR-4	PEG	Camelimonas_below_species_threshold	0.123894	8.22155e-05	1.0186e-05
Plastic-MBR-4	PEG	Williamsia_below_species_threshold	0.0619469	0.000163887	1.01523e-05
Plastic-MBR-4	PEG	Kineosporia_below_species_threshold	0.0884956	0.000114284	1.01136e-05
Plastic-MBR-4	PEG	Dermatobacter_below_species_threshold	0.00884956	0.00112857	9.98734e-06
Plastic-MBR-4	PEG	Pasteurella_below_species_threshold	0.0884956	0.000112394	9.94638e-06
Plastic-MBR-4	PEG	Gymnodinialimonas_below_species_threshold	0.0707965	0.000139646	9.88644e-06
Plastic-MBR-4	PEG	Tateyamaria_below_species_threshold	0.0619469	0.000158656	9.82824e-06
Plastic-MBR-4	PEG	Albibacillus_below_species_threshold	0.168142	5.75204e-05	9.67157e-06
Plastic-MBR-4	PEG	Enterovibrio_below_species_threshold	0.150442	6.41437e-05	9.64994e-06
Plastic-MBR-4	PEG	Exiguobacterium_acetylicum	0.00884956	0.00108621	9.61248e-06
Plastic-MBR-4	PEG	Arcicella_below_species_threshold	0.0442478	0.000216586	9.58343e-06
Plastic-MBR-4	PEG	Pseudohalioglobus_below_species_threshold	0.0353982	0.000270701	9.58233e-06
Plastic-MBR-4	PEG	Serinicoccus_below_species_threshold	0.0707965	0.000135098	9.56448e-06
Plastic-MBR-4	PEG	Sessilibacter_below_species_threshold	0.238938	3.96582e-05	9.47585e-06
Plastic-MBR-4	PEG	Aquimarina_below_species_threshold	0.0176991	0.000529154	9.36556e-06
Plastic-MBR-4	PEG	Planobispora_below_species_threshold	0.265487	3.49299e-05	9.27343e-06
Plastic-MBR-4	PEG	Enterobacter_below_species_threshold	0.0442478	0.000206511	9.13765e-06
Plastic-MBR-4	PEG	Pseudorhizobium_below_species_threshold	0.132743	6.85697e-05	9.10217e-06
Plastic-MBR-4	PEG	Sediminimonas_below_species_threshold	0.0973451	9.3129e-05	9.06566e-06
Plastic-MBR-4	PEG	Thermomonospora_below_species_threshold	0.0884956	0.000102203	9.04455e-06
Plastic-MBR-4	PEG	Lacihabitans_below_species_threshold	0.123894	7.26803e-05	9.00464e-06
Plastic-MBR-4	PEG	Methylosinus_below_species_threshold	0.0265487	0.000338363	8.9831e-06
Plastic-MBR-4	PEG	Oleomonas_below_species_threshold	0.115044	7.8e-05	8.97345e-06
Plastic-MBR-4	PEG	Maritalea_below_species_threshold	0.0530973	0.000168642	8.95443e-06
Plastic-MBR-4	PEG	Asanoa_below_species_threshold	0.132743	6.70664e-05	8.90262e-06
Plastic-MBR-4	PEG	Amaricoccus_below_species_threshold	0.123894	7.18509e-05	8.90188e-06
Plastic-MBR-4	PEG	Parvibaculum_below_species_threshold	0.0884956	9.9335e-05	8.79071e-06
Plastic-MBR-4	PEG	Luteolibacter_below_species_threshold	0.00884956	0.000990054	8.76154e-06
Plastic-MBR-4	PEG	Extensimonas_below_species_threshold	0.0353982	0.00024657	8.72813e-06
Plastic-MBR-4	PEG	Pseudoponticoccus_below_species_threshold	0.123894	7.03618e-05	8.71739e-06
Plastic-MBR-4	PEG	Glaciimonas_below_species_threshold	0.115044	7.53843e-05	8.67254e-06
Plastic-MBR-4	PEG	Kandeliimicrobium_below_species_threshold	0.0973451	8.89642e-05	8.66024e-06
Plastic-MBR-4	PEG	Rhodoligotrophos_below_species_threshold	0.168142	5.13413e-05	8.63261e-06
Plastic-MBR-4	PEG	Acinetobacter_venetianus	0.0442478	0.000195052	8.63061e-06
Plastic-MBR-4	PEG	Blastomonas_below_species_threshold	0.0707965	0.00012178	8.6216e-06
Plastic-MBR-4	PEG	Nitrospira_below_species_threshold	0.00884956	0.000966619	8.55415e-06
Plastic-MBR-4	PEG	Roseiarcus_below_species_threshold	0.0884956	9.55122e-05	8.4524e-06
Plastic-MBR-4	PEG	Fuscovulum_ytuae	0.106195	7.95751e-05	8.45045e-06
Plastic-MBR-4	PEG	Ochrobactrum_below_species_threshold	0.19469	4.32944e-05	8.42899e-06
Plastic-MBR-4	PEG	Sandarakinorhabdus_below_species_threshold	0.0442478	0.000190123	8.41251e-06
Plastic-MBR-4	PEG	Tianweitania_below_species_threshold	0.20354	4.12623e-05	8.39851e-06
Plastic-MBR-4	PEG	Pseudaminobacter_below_species_threshold	0.141593	5.89706e-05	8.34981e-06
Plastic-MBR-4	PEG	Frateuria_below_species_threshold	0.0707965	0.000117443	8.31456e-06
Plastic-MBR-4	PEG	Massilia_norwichensis	0.0176991	0.000467914	8.28167e-06
Plastic-MBR-4	PEG	Streptantibioticus_below_species_threshold	0.168142	4.9068e-05	8.25036e-06
Plastic-MBR-4	PEG	Wenxinia_below_species_threshold	0.0530973	0.000155304	8.2462e-06
Plastic-MBR-4	PEG	Rhodoblastus_below_species_threshold	0.0707965	0.000116158	8.22356e-06
Plastic-MBR-4	PEG	Mycolicibacillus_below_species_threshold	0.0707965	0.000116028	8.21434e-06
Plastic-MBR-4	PEG	Methylobrevis_below_species_threshold	0.106195	7.63594e-05	8.10897e-06
Plastic-MBR-4	PEG	Crenobacter_below_species_threshold	0.0353982	0.000227241	8.04392e-06
Plastic-MBR-4	PEG	Echinicola_below_species_threshold	0.0884956	9.0542e-05	8.01257e-06
Plastic-MBR-4	PEG	Enterobacter_multihit_species	0.0442478	0.00017865	7.90488e-06
Plastic-MBR-4	PEG	Klenkia_below_species_threshold	0.0530973	0.000148817	7.90176e-06
Plastic-MBR-4	PEG	Prauserella_below_species_threshold	0.0530973	0.000148541	7.88715e-06
Plastic-MBR-4	PEG	Microbacterium_marinum	0.00884956	0.000890068	7.87671e-06
Plastic-MBR-4	PEG	Gracilibacillus_below_species_threshold	0.132743	5.88253e-05	7.80866e-06
Plastic-MBR-4	PEG	Ectopseudomonas_khazarica	0.0707965	0.000110221	7.80326e-06
Plastic-MBR-4	PEG	Halovulum_below_species_threshold	0.0530973	0.000146638	7.7861e-06
Plastic-MBR-4	PEG	Pseudomonas_extremaustralis	0.0265487	0.000291975	7.75156e-06
Plastic-MBR-4	PEG	Vibrio_rumoiensis	0.0176991	0.000437843	7.74944e-06
Plastic-MBR-4	PEG	Pseudoruegeria_below_species_threshold	0.0973451	7.90133e-05	7.69156e-06
Plastic-MBR-4	PEG	Archangium_below_species_threshold	0.079646	9.59199e-05	7.63964e-06
Plastic-MBR-4	PEG	Alkalibacillus_below_species_threshold	0.238938	3.19323e-05	7.62984e-06
Plastic-MBR-4	PEG	Nocardioides_marinus	0.0973451	7.76896e-05	7.56271e-06
Plastic-MBR-4	PEG	Ferrimonas_below_species_threshold	0.0707965	0.000106716	7.5551e-06
Plastic-MBR-4	PEG	Xenorhabdus_below_species_threshold	0.0973451	7.73926e-05	7.53379e-06
Plastic-MBR-4	PEG	Nesterenkonia_below_species_threshold	0.0265487	0.000281151	7.46418e-06
Plastic-MBR-4	PEG	Dactylosporangium_below_species_threshold	0.0530973	0.000139448	7.40432e-06
Plastic-MBR-4	PEG	Mycolicibacterium_cosmeticum	0.0442478	0.000167103	7.39394e-06
Plastic-MBR-4	PEG	Aestuariicella_below_species_threshold	0.079646	9.26874e-05	7.38219e-06
Plastic-MBR-4	PEG	Scleromatobacter_below_species_threshold	0.079646	9.26182e-05	7.37667e-06
Plastic-MBR-4	PEG	Aliiruegeria_below_species_threshold	0.0530973	0.000138441	7.35086e-06
Plastic-MBR-4	PEG	Neoroseomonas_oryzicola	0.079646	9.21433e-05	7.33885e-06
Plastic-MBR-4	PEG	Litorivita_below_species_threshold	0.0530973	0.000138194	7.33771e-06
Plastic-MBR-4	PEG	[Mycobacterium]_below_species_threshold	0.0530973	0.00013817	7.33646e-06
Plastic-MBR-4	PEG	Paenochrobactrum_below_species_threshold	0.132743	5.51333e-05	7.31858e-06
Plastic-MBR-4	PEG	Acinetobacter_tibetensis	0.00884956	0.000816892	7.22914e-06
Plastic-MBR-4	PEG	Pacificibacter_below_species_threshold	0.0442478	0.000163237	7.22289e-06
Plastic-MBR-4	PEG	Pelomonas_below_species_threshold	0.079646	9.01758e-05	7.18214e-06
Plastic-MBR-4	PEG	Pseudoroseicyclus_below_species_threshold	0.0619469	0.000115894	7.17925e-06
Plastic-MBR-4	PEG	Xylophilus_below_species_threshold	0.0442478	0.000162103	7.17268e-06
Plastic-MBR-4	PEG	Glycomyces_below_species_threshold	0.0353982	0.000202507	7.16839e-06
Plastic-MBR-4	PEG	Thioalkalivibrio_below_species_threshold	0.0176991	0.00040489	7.16619e-06
Plastic-MBR-4	PEG	Amorphus_below_species_threshold	0.123894	5.74178e-05	7.11371e-06
Plastic-MBR-4	PEG	Hydrotalea_below_species_threshold	0.00884956	0.000802154	7.09871e-06
Plastic-MBR-4	PEG	Parasphingopyxis_below_species_threshold	0.0884956	8.01956e-05	7.09696e-06
Plastic-MBR-4	PEG	Cognaticolwellia_below_species_threshold	0.212389	3.33761e-05	7.08873e-06
Plastic-MBR-4	PEG	Azonexus_below_species_threshold	0.00884956	0.000800469	7.0838e-06
Plastic-MBR-4	PEG	Methylobacillus_below_species_threshold	0.00884956	0.000793314	7.02048e-06
Plastic-MBR-4	PEG	Luedemannella_below_species_threshold	0.168142	4.16899e-05	7.0098e-06
Plastic-MBR-4	PEG	Gardnerella_below_species_threshold	0.0176991	0.000396035	7.00947e-06
Plastic-MBR-4	PEG	Tardiphaga_below_species_threshold	0.0884956	7.87679e-05	6.97061e-06
Plastic-MBR-4	PEG	Thalassovita_litoralis	0.0353982	0.000194918	6.89976e-06
Plastic-MBR-4	PEG	Nostocoides_below_species_threshold	0.0442478	0.000155875	6.89714e-06
Plastic-MBR-4	PEG	Halobacillus_below_species_threshold	0.168142	4.07866e-05	6.85793e-06
Plastic-MBR-4	PEG	Mycobacteroides_below_species_threshold	0.0619469	0.000110702	6.85767e-06
Plastic-MBR-4	PEG	Actinotalea_below_species_threshold	0.00884956	0.000772214	6.83375e-06
Plastic-MBR-4	PEG	Ornithinimicrobium_below_species_threshold	0.0176991	0.000384158	6.79926e-06
Plastic-MBR-4	PEG	Acidihalobacter_below_species_threshold	0.0530973	0.000127972	6.79495e-06
Plastic-MBR-4	PEG	Nitrogeniibacter_below_species_threshold	0.0530973	0.000127134	6.75049e-06
Plastic-MBR-4	PEG	Thermohalobaculum_below_species_threshold	0.106195	6.34324e-05	6.73618e-06
Plastic-MBR-4	PEG	Cocleimonas_below_species_threshold	0.106195	6.332e-05	6.72424e-06
Plastic-MBR-4	PEG	Exiguobacterium_multihit_species	0.00884956	0.000758428	6.71175e-06
Plastic-MBR-4	PEG	Marivirga_below_species_threshold	0.0353982	0.00018915	6.69556e-06
Plastic-MBR-4	PEG	Zooshikella_below_species_threshold	0.150442	4.43724e-05	6.67549e-06
Plastic-MBR-4	PEG	Sphingopyxis_terrae	0.115044	5.79951e-05	6.672e-06
Plastic-MBR-4	PEG	Pontivivens_below_species_threshold	0.150442	4.42795e-05	6.66152e-06
Plastic-MBR-4	PEG	Mangrovicoccus_below_species_threshold	0.123894	5.37052e-05	6.65374e-06
Plastic-MBR-4	PEG	Castellaniella_below_species_threshold	0.0442478	0.000149484	6.61435e-06
Plastic-MBR-4	PEG	Oceanicella_below_species_threshold	0.106195	6.22691e-05	6.61264e-06
Plastic-MBR-4	PEG	Mycolicibacterium_iranicum	0.0619469	0.000106474	6.59572e-06
Plastic-MBR-4	PEG	Knoellia_below_species_threshold	0.0176991	0.000372074	6.58538e-06
Plastic-MBR-4	PEG	Oceanisphaera_below_species_threshold	0.0619469	0.000106292	6.58448e-06
Plastic-MBR-4	PEG	Pseudahrensia_below_species_threshold	0.150442	4.37147e-05	6.57654e-06
Plastic-MBR-4	PEG	Pararhizobium_below_species_threshold	0.0707965	9.196e-05	6.51045e-06
Plastic-MBR-4	PEG	Paenarthrobacter_below_species_threshold	0.0265487	0.000244721	6.49702e-06
Plastic-MBR-4	PEG	Rubrivirga_below_species_threshold	0.0353982	0.000183446	6.49365e-06
Plastic-MBR-4	PEG	Rhodalgimonas_below_species_threshold	0.079646	8.09126e-05	6.44436e-06
Plastic-MBR-4	PEG	Stackebrandtia_below_species_threshold	0.20354	3.14331e-05	6.39789e-06
Plastic-MBR-4	PEG	Rothia_below_species_threshold	0.00884956	0.000722842	6.39684e-06
Plastic-MBR-4	PEG	Aurantimonas_below_species_threshold	0.0619469	0.000102803	6.36834e-06
Plastic-MBR-4	PEG	Vibrio_diazotrophicus	0.0353982	0.000179672	6.36008e-06
Plastic-MBR-4	PEG	Tranquillimonas_below_species_threshold	0.0619469	0.000101736	6.30225e-06
Plastic-MBR-4	PEG	Microlunatus_below_species_threshold	0.0176991	0.00035564	6.29451e-06
Plastic-MBR-4	PEG	Thiosulfatihalobacter_below_species_threshold	0.0707965	8.88845e-05	6.29271e-06
Plastic-MBR-4	PEG	Sinomonas_below_species_threshold	0.0265487	0.000236931	6.29021e-06
Plastic-MBR-4	PEG	Hylemonella_below_species_threshold	0.0353982	0.000175474	6.21147e-06
Plastic-MBR-4	PEG	Allgaiera_below_species_threshold	0.0884956	7.00542e-05	6.19949e-06
Plastic-MBR-4	PEG	Marinomonas_pontica	0.0353982	0.000174807	6.18785e-06
Plastic-MBR-4	PEG	Peteryoungia_below_species_threshold	0.123894	4.99214e-05	6.18495e-06
Plastic-MBR-4	PEG	Georgenia_below_species_threshold	0.0176991	0.000349298	6.18226e-06
Plastic-MBR-4	PEG	Moraxella_below_species_threshold	0.00884956	0.000696964	6.16782e-06
Plastic-MBR-4	PEG	Flexivirga_below_species_threshold	0.0707965	8.69033e-05	6.15245e-06
Plastic-MBR-4	PEG	Marinospirillum_below_species_threshold	0.0619469	9.92899e-05	6.1507e-06
Plastic-MBR-4	PEG	Immundisolibacter_below_species_threshold	0.0442478	0.000138949	6.1482e-06
Plastic-MBR-4	PEG	Cognatiyoonia_below_species_threshold	0.0353982	0.000173586	6.14465e-06
Plastic-MBR-4	PEG	Antarctobacter_below_species_threshold	0.0884956	6.92488e-05	6.12821e-06
Plastic-MBR-4	PEG	Clavibacter_below_species_threshold	0.0265487	0.000228829	6.0751e-06
Plastic-MBR-4	PEG	Elioraea_below_species_threshold	0.0442478	0.000136899	6.05746e-06
Plastic-MBR-4	PEG	Pseudoclavibacter_below_species_threshold	0.0442478	0.00013674	6.05044e-06
Plastic-MBR-4	PEG	Paracoccus_multihit_species	0.0265487	0.0002274	6.03717e-06
Plastic-MBR-4	PEG	Ponticoccus_below_species_threshold	0.115044	5.23588e-05	6.02358e-06
Plastic-MBR-4	PEG	Stakelama_below_species_threshold	0.0707965	8.49289e-05	6.01266e-06
Plastic-MBR-4	PEG	Methyloversatilis_universalis	0.00884956	0.000678709	6.00627e-06
Plastic-MBR-4	PEG	Litorilituus_below_species_threshold	0.150442	3.98807e-05	5.99975e-06
Plastic-MBR-4	PEG	Pseudoxanthobacter_below_species_threshold	0.292035	2.04856e-05	5.98253e-06
Plastic-MBR-4	PEG	Vibrio_multihit_species	0.0265487	0.000224191	5.95198e-06
Plastic-MBR-4	PEG	Falsiroseomonas_below_species_threshold	0.0265487	0.000223299	5.92829e-06
Plastic-MBR-4	PEG	Phytohabitans_below_species_threshold	0.079646	7.42244e-05	5.91168e-06
Plastic-MBR-4	PEG	Stagnimonas_below_species_threshold	0.0707965	8.28228e-05	5.86356e-06
Plastic-MBR-4	PEG	Pelistega_below_species_threshold	0.0176991	0.00032892	5.8216e-06
Plastic-MBR-4	PEG	Pseudoalteromonas_donghaensis	0.0442478	0.000131253	5.80766e-06
Plastic-MBR-4	PEG	Thalassorhabdomicrobium_below_species_threshold	0.0442478	0.000131054	5.79886e-06
Plastic-MBR-4	PEG	Falsirhodobacter_below_species_threshold	0.0265487	0.000217641	5.77807e-06
Plastic-MBR-4	PEG	Sedimentimonas_below_species_threshold	0.0353982	0.000162272	5.74413e-06
Plastic-MBR-4	PEG	Pollutimonas_below_species_threshold	0.0707965	8.11214e-05	5.74311e-06
Plastic-MBR-4	PEG	Acidisoma_below_species_threshold	0.185841	3.08517e-05	5.7335e-06
Plastic-MBR-4	PEG	Mumia_below_species_threshold	0.0530973	0.000107138	5.68876e-06
Plastic-MBR-4	PEG	Kutzneria_below_species_threshold	0.141593	4.00583e-05	5.67197e-06
Plastic-MBR-4	PEG	Methylocapsa_below_species_threshold	0.0530973	0.000106692	5.66505e-06
Plastic-MBR-4	PEG	Fusobacterium_below_species_threshold	0.00884956	0.00063533	5.62239e-06
Plastic-MBR-4	PEG	Neorhizobium_below_species_threshold	0.079646	7.0112e-05	5.58415e-06
Plastic-MBR-4	PEG	Allofranklinella_below_species_threshold	0.079646	6.98769e-05	5.56541e-06
Plastic-MBR-4	PEG	Nannocystis_below_species_threshold	0.0353982	0.000157015	5.55806e-06
Plastic-MBR-4	PEG	Salinisphaera_below_species_threshold	0.0442478	0.000125151	5.53765e-06
Plastic-MBR-4	PEG	Dermacoccus_below_species_threshold	0.0442478	0.000124864	5.52497e-06
Plastic-MBR-4	PEG	Bifidobacterium_below_species_threshold	0.00884956	0.00062358	5.51841e-06
Plastic-MBR-4	PEG	Thetidibacter_below_species_threshold	0.0442478	0.000124437	5.50608e-06
Plastic-MBR-4	PEG	Mangrovivirga_below_species_threshold	0.141593	3.86801e-05	5.47683e-06
Plastic-MBR-4	PEG	Halpernia_below_species_threshold	0.0973451	5.60905e-05	5.46014e-06
Plastic-MBR-4	PEG	Paracoccus_benzoatiresistens	0.0707965	7.70151e-05	5.4524e-06
Plastic-MBR-4	PEG	Isoptericola_below_species_threshold	0.0265487	0.000204692	5.43429e-06
Plastic-MBR-4	PEG	Stappia_below_species_threshold	0.0707965	7.62008e-05	5.39475e-06
Plastic-MBR-4	PEG	Acrocarpospora_below_species_threshold	0.106195	5.04604e-05	5.35863e-06
Plastic-MBR-4	PEG	Candidatus-Mycolicibacterium_below_species_threshold	0.00884956	0.000604972	5.35374e-06
Plastic-MBR-4	PEG	Sphingomonas_jaspsi	0.00884956	0.000604345	5.34819e-06
Plastic-MBR-4	PEG	Acinetobacter_pittii	0.0353982	0.000147864	5.23413e-06
Plastic-MBR-4	PEG	Arcticibacterium_below_species_threshold	0.20354	2.55627e-05	5.20303e-06
Plastic-MBR-4	PEG	Rhodosalinus_below_species_threshold	0.0442478	0.000117151	5.18368e-06
Plastic-MBR-4	PEG	Comamonas_testosteroni	0.0530973	9.76069e-05	5.18267e-06
Plastic-MBR-4	PEG	Alkanindiges_below_species_threshold	0.106195	4.84715e-05	5.14742e-06
Plastic-MBR-4	PEG	Amnimonas_below_species_threshold	0.0442478	0.000116068	5.13574e-06
Plastic-MBR-4	PEG	Trebonia_below_species_threshold	0.0884956	5.76917e-05	5.10546e-06
Plastic-MBR-4	PEG	Oryzisolibacter_below_species_threshold	0.0619469	8.21774e-05	5.09063e-06
Plastic-MBR-4	PEG	Pontixanthobacter_below_species_threshold	0.0619469	8.21215e-05	5.08717e-06
Plastic-MBR-4	PEG	Psychromonas_below_species_threshold	0.079646	6.37155e-05	5.07469e-06
Plastic-MBR-4	PEG	Rhodobium_below_species_threshold	0.0884956	5.72055e-05	5.06243e-06
Plastic-MBR-4	PEG	Paenacidovorax_caeni	0.221239	2.28305e-05	5.051e-06
Plastic-MBR-4	PEG	Euzebya_below_species_threshold	0.0353982	0.000142657	5.04979e-06
Plastic-MBR-4	PEG	Roseospira_below_species_threshold	0.0530973	9.47229e-05	5.02953e-06
Plastic-MBR-4	PEG	Acinetobacter_variabilis	0.0707965	7.09509e-05	5.02308e-06
Plastic-MBR-4	PEG	Dankookia_below_species_threshold	0.168142	2.95551e-05	4.96944e-06
Plastic-MBR-4	PEG	Ralstonia_thomasii	0.0442478	0.000112057	4.95829e-06
Plastic-MBR-4	PEG	Neptunicoccus_below_species_threshold	0.115044	4.30322e-05	4.95061e-06
Plastic-MBR-4	PEG	Crenalkalicoccus_below_species_threshold	0.0707965	6.9874e-05	4.94684e-06
Plastic-MBR-4	PEG	Sandaracinobacteroides_below_species_threshold	0.106195	4.65309e-05	4.94133e-06
Plastic-MBR-4	PEG	Actinomyces_below_species_threshold	0.00884956	0.000555488	4.91582e-06
Plastic-MBR-4	PEG	Chthonobacter_below_species_threshold	0.0707965	6.90904e-05	4.89136e-06
Plastic-MBR-4	PEG	Methylovorus_below_species_threshold	0.00884956	0.000552588	4.89016e-06
Plastic-MBR-4	PEG	Pseudoalteromonas_lipolytica	0.0530973	9.20206e-05	4.88605e-06
Plastic-MBR-4	PEG	Aquipseudomonas_below_species_threshold	0.0265487	0.000183422	4.8696e-06
Plastic-MBR-4	PEG	Pseudomonas_mohnii	0.0442478	0.000109316	4.837e-06
Plastic-MBR-4	PEG	Rehaibacterium_below_species_threshold	0.0707965	6.76627e-05	4.79028e-06
Plastic-MBR-4	PEG	Anatilimnocola_below_species_threshold	0.0176991	0.000268957	4.76031e-06
Plastic-MBR-4	PEG	Gemmata_below_species_threshold	0.0176991	0.000268264	4.74804e-06
Plastic-MBR-4	PEG	Pelomicrobium_below_species_threshold	0.0530973	8.91837e-05	4.73542e-06
Plastic-MBR-4	PEG	Marinibaculum_below_species_threshold	0.0707965	6.68435e-05	4.73228e-06
Plastic-MBR-4	PEG	Planosporangium_below_species_threshold	0.132743	3.56203e-05	4.72836e-06
Plastic-MBR-4	PEG	Rhizomicrobium_below_species_threshold	0.0176991	0.000261669	4.63132e-06
Plastic-MBR-4	PEG	Moraxella_tetraodonis	0.00884956	0.000522384	4.62287e-06
Plastic-MBR-4	PEG	Albidovulum_below_species_threshold	0.115044	4.01436e-05	4.61829e-06
Plastic-MBR-4	PEG	Pseudarthrobacter_enclensis	0.0265487	0.000173711	4.61179e-06
Plastic-MBR-4	PEG	Pontibacterium_below_species_threshold	0.0265487	0.000172714	4.58533e-06
Plastic-MBR-4	PEG	Oceanobacillus_below_species_threshold	0.0442478	0.000103349	4.57295e-06
Plastic-MBR-4	PEG	Streptococcus_below_species_threshold	0.00884956	0.00051611	4.56735e-06
Plastic-MBR-4	PEG	Azoarcus_below_species_threshold	0.0265487	0.000170581	4.52871e-06
Plastic-MBR-4	PEG	Acinetobacter_seifertii	0.0353982	0.000126661	4.48359e-06
Plastic-MBR-4	PEG	Pseudomonas_monsensis	0.0619469	7.20603e-05	4.46391e-06
Plastic-MBR-4	PEG	Boseongicola_below_species_threshold	0.0530973	8.3838e-05	4.45158e-06
Plastic-MBR-4	PEG	Nitrospirillum_below_species_threshold	0.0884956	5.01654e-05	4.43942e-06
Plastic-MBR-4	PEG	Kangsaoukella_below_species_threshold	0.0265487	0.000166262	4.41403e-06
Plastic-MBR-4	PEG	Thermoactinospora_below_species_threshold	0.176991	2.48584e-05	4.39972e-06
Plastic-MBR-4	PEG	Lacisediminimonas_below_species_threshold	0.0530973	8.25555e-05	4.38348e-06
Plastic-MBR-4	PEG	Kibdelosporangium_below_species_threshold	0.185841	2.35857e-05	4.38318e-06
Plastic-MBR-4	PEG	Futiania_below_species_threshold	0.0973451	4.50252e-05	4.38299e-06
Plastic-MBR-4	PEG	Minwuia_below_species_threshold	0.0619469	7.0639e-05	4.37587e-06
Plastic-MBR-4	PEG	Saccharospirillum_below_species_threshold	0.0707965	6.16985e-05	4.36803e-06
Plastic-MBR-4	PEG	Donghicola_tyrosinivorans	0.0353982	0.000122962	4.35265e-06
Plastic-MBR-4	PEG	Planomonospora_below_species_threshold	0.0973451	4.44519e-05	4.32718e-06
Plastic-MBR-4	PEG	Polynucleobacter_cosmopolitanus	0.0353982	0.000121237	4.29157e-06
Plastic-MBR-4	PEG	Phaeodactylibacter_below_species_threshold	0.0265487	0.000161564	4.28931e-06
Plastic-MBR-4	PEG	Ruixingdingia_below_species_threshold	0.0530973	8.07463e-05	4.28741e-06
Plastic-MBR-4	PEG	Thiothrix_below_species_threshold	0.0176991	0.00024139	4.2724e-06
Plastic-MBR-4	PEG	Ectothiorhodospira_below_species_threshold	0.0176991	0.000241356	4.27179e-06
Plastic-MBR-4	PEG	Sedimentimonas_flavescens	0.0707965	5.95316e-05	4.21463e-06
Plastic-MBR-4	PEG	Acinetobacter_terrae	0.0265487	0.000158486	4.20759e-06
Plastic-MBR-4	PEG	Mammaliicoccus_below_species_threshold	0.0973451	4.29935e-05	4.18521e-06
Plastic-MBR-4	PEG	Zwartia_panacis	0.0265487	0.000157276	4.17546e-06
Plastic-MBR-4	PEG	Pseudomonas_vlassakiae	0.0353982	0.000117051	4.14341e-06
Plastic-MBR-4	PEG	Roseococcus_below_species_threshold	0.0707965	5.83468e-05	4.13075e-06
Plastic-MBR-4	PEG	Sphingoaurantiacus_below_species_threshold	0.0884956	4.61942e-05	4.08799e-06
Plastic-MBR-4	PEG	Flaviflexus_below_species_threshold	0.0707965	5.7021e-05	4.03689e-06
Plastic-MBR-4	PEG	Nitriliruptor_below_species_threshold	0.0353982	0.000113911	4.03226e-06
Plastic-MBR-4	PEG	Grimontia_below_species_threshold	0.132743	3.03444e-05	4.02802e-06
Plastic-MBR-4	PEG	Geobacter_below_species_threshold	0.00884956	0.000454294	4.0203e-06
Plastic-MBR-4	PEG	Allopusillimonas_below_species_threshold	0.132743	3.02763e-05	4.01898e-06
Plastic-MBR-4	PEG	Acidocella_below_species_threshold	0.0973451	4.12166e-05	4.01224e-06
Plastic-MBR-4	PEG	Marinibacterium_below_species_threshold	0.079646	5.00158e-05	3.98356e-06
Plastic-MBR-4	PEG	Aquirufa_lenticrescens	0.0176991	0.000224094	3.96626e-06
Plastic-MBR-4	PEG	Salinimonas_below_species_threshold	0.0619469	6.40042e-05	3.96486e-06
Plastic-MBR-4	PEG	Aquabacter_below_species_threshold	0.0530973	7.46097e-05	3.96158e-06
Plastic-MBR-4	PEG	Gluconobacter_below_species_threshold	0.0973451	4.00798e-05	3.90158e-06
Plastic-MBR-4	PEG	Planotetraspora_below_species_threshold	0.0973451	3.95339e-05	3.84843e-06
Plastic-MBR-4	PEG	Epibacterium_below_species_threshold	0.0265487	0.000144588	3.83863e-06
Plastic-MBR-4	PEG	Paludisphaera_below_species_threshold	0.00884956	0.000430841	3.81275e-06
Plastic-MBR-4	PEG	Aquisalimonas_below_species_threshold	0.0530973	7.15328e-05	3.7982e-06
Plastic-MBR-4	PEG	Novosphingobium_jiangmenense	0.079646	4.73119e-05	3.76821e-06
Plastic-MBR-4	PEG	Pseudothioclava_arenosa	0.0530973	7.06069e-05	3.74904e-06
Plastic-MBR-4	PEG	Yanghanlia_below_species_threshold	0.0619469	6.05174e-05	3.74886e-06
Plastic-MBR-4	PEG	Pseudoalteromonas_tetraodonis	0.0353982	0.000105664	3.74033e-06
Plastic-MBR-4	PEG	Jezberella_below_species_threshold	0.0353982	0.000104797	3.70962e-06
Plastic-MBR-4	PEG	Marivita_cryptomonadis	0.0265487	0.000139505	3.70367e-06
Plastic-MBR-4	PEG	Fontisphaera_below_species_threshold	0.00884956	0.000416462	3.6855e-06
Plastic-MBR-4	PEG	Pseudodonghicola_below_species_threshold	0.0442478	8.32829e-05	3.68509e-06
Plastic-MBR-4	PEG	Empedobacter_below_species_threshold	0.0442478	8.32783e-05	3.68488e-06
Plastic-MBR-4	PEG	Hydrogenophaga_pseudoflava	0.0530973	6.93676e-05	3.68323e-06
Plastic-MBR-4	PEG	Acidovorax_multihit_species	0.0707965	5.19929e-05	3.68091e-06
Plastic-MBR-4	PEG	Mangrovimicrobium_below_species_threshold	0.0176991	0.000207966	3.68082e-06
Plastic-MBR-4	PEG	Desulfobulbus_below_species_threshold	0.00884956	0.000415542	3.67736e-06
Plastic-MBR-4	PEG	Pseudohoeflea_below_species_threshold	0.0884956	4.145e-05	3.66815e-06
Plastic-MBR-4	PEG	Aquibacillus_below_species_threshold	0.0884956	4.13713e-05	3.66117e-06
Plastic-MBR-4	PEG	Pendulispora_below_species_threshold	0.0442478	8.26821e-05	3.6585e-06
Plastic-MBR-4	PEG	Pigmentibacter_below_species_threshold	0.185841	1.95829e-05	3.6393e-06
Plastic-MBR-4	PEG	Profundibacter_below_species_threshold	0.0442478	8.2135e-05	3.63429e-06
Plastic-MBR-4	PEG	Altericroceibacterium_below_species_threshold	0.0973451	3.71871e-05	3.61998e-06
Plastic-MBR-4	PEG	Thalassobius_vesicularis	0.0530973	6.77961e-05	3.59979e-06
Plastic-MBR-4	PEG	Cochlodiniinecator_below_species_threshold	0.0265487	0.000135107	3.58691e-06
Plastic-MBR-4	PEG	Salinispora_below_species_threshold	0.115044	3.077e-05	3.53991e-06
Plastic-MBR-4	PEG	Enterobacter_roggenkampii	0.0442478	7.98804e-05	3.53453e-06
Plastic-MBR-4	PEG	Oryzobacter_below_species_threshold	0.00884956	0.000397349	3.51636e-06
Plastic-MBR-4	PEG	Denitrobaculum_below_species_threshold	0.115044	3.03238e-05	3.48857e-06
Plastic-MBR-4	PEG	Kineococcus_below_species_threshold	0.00884956	0.000393337	3.48086e-06
Plastic-MBR-4	PEG	Pantoea_trifolii	0.0353982	9.80042e-05	3.46917e-06
Plastic-MBR-4	PEG	Psychroflexus_below_species_threshold	0.00884956	0.000391295	3.46279e-06
Plastic-MBR-4	PEG	Planococcus_below_species_threshold	0.0176991	0.000195601	3.46197e-06
Plastic-MBR-4	PEG	Actinopolymorpha_below_species_threshold	0.0353982	9.74088e-05	3.4481e-06
Plastic-MBR-4	PEG	Luteitalea_below_species_threshold	0.00884956	0.000387569	3.42981e-06
Plastic-MBR-4	PEG	Cecembia_below_species_threshold	0.0619469	5.50975e-05	3.41312e-06
Plastic-MBR-4	PEG	Fulvimonas_below_species_threshold	0.0530973	6.31533e-05	3.35327e-06
Plastic-MBR-4	PEG	Pseudooctadecabacter_below_species_threshold	0.0442478	7.5542e-05	3.34257e-06
Plastic-MBR-4	PEG	Anaerolinea_below_species_threshold	0.00884956	0.000377637	3.34192e-06
Plastic-MBR-4	PEG	Sulfurovum_below_species_threshold	0.00884956	0.000375269	3.32096e-06
Plastic-MBR-4	PEG	Oceanicola_below_species_threshold	0.0442478	7.48296e-05	3.31105e-06
Plastic-MBR-4	PEG	Aestuariirhabdus_below_species_threshold	0.0707965	4.6292e-05	3.27731e-06
Plastic-MBR-4	PEG	Rhizobium_rosettiformans	0.0619469	5.28983e-05	3.27688e-06
Plastic-MBR-4	PEG	Aquibaculum_below_species_threshold	0.115044	2.84092e-05	3.26832e-06
Plastic-MBR-4	PEG	Vogesella_amnigena	0.0530973	6.155e-05	3.26814e-06
Plastic-MBR-4	PEG	Henriciella_below_species_threshold	0.0353982	9.20426e-05	3.25814e-06
Plastic-MBR-4	PEG	Methanobacterium_below_species_threshold	0.00884956	0.000367512	3.25232e-06
Plastic-MBR-4	PEG	Maridesulfovibrio_below_species_threshold	0.150442	2.15804e-05	3.24661e-06
Plastic-MBR-4	PEG	Paeniroseomonas_below_species_threshold	0.168142	1.92999e-05	3.24511e-06
Plastic-MBR-4	PEG	Hoyosella_below_species_threshold	0.0353982	9.16363e-05	3.24376e-06
Plastic-MBR-4	PEG	Rhodovibrio_below_species_threshold	0.0707965	4.56846e-05	3.23431e-06
Plastic-MBR-4	PEG	Fodinicurvata_below_species_threshold	0.0530973	6.04095e-05	3.20759e-06
Plastic-MBR-4	PEG	Solirhodobacter_below_species_threshold	0.079646	4.0272e-05	3.2075e-06
Plastic-MBR-4	PEG	Nevskia_below_species_threshold	0.0442478	7.23377e-05	3.20078e-06
Plastic-MBR-4	PEG	Corallococcus_below_species_threshold	0.0176991	0.000180578	3.19607e-06
Plastic-MBR-4	PEG	Thermomonas_aquatica	0.0265487	0.00012036	3.19539e-06
Plastic-MBR-4	PEG	Casimicrobium_below_species_threshold	0.0442478	7.21399e-05	3.19203e-06
Plastic-MBR-4	PEG	Pantoea_multihit_species	0.0265487	0.000120069	3.18766e-06
Plastic-MBR-4	PEG	Mycolicibacterium_multihit_species	0.0353982	8.98047e-05	3.17893e-06
Plastic-MBR-4	PEG	Acinetobacter_tjernbergiae	0.0619469	5.12063e-05	3.17207e-06
Plastic-MBR-4	PEG	Acidovorax_kalamii	0.079646	3.96337e-05	3.15667e-06
Plastic-MBR-4	PEG	Chitinimonas_below_species_threshold	0.0176991	0.000177514	3.14185e-06
Plastic-MBR-4	PEG	Acinetobacter_guillouiae	0.0442478	7.08657e-05	3.13565e-06
Plastic-MBR-4	PEG	Nostoc_below_species_threshold	0.0442478	7.0826e-05	3.13389e-06
Plastic-MBR-4	PEG	Herbidospora_below_species_threshold	0.0442478	7.08257e-05	3.13388e-06
Plastic-MBR-4	PEG	Modestobacter_below_species_threshold	0.0176991	0.000176403	3.12217e-06
Plastic-MBR-4	PEG	Isoalcanivorax_below_species_threshold	0.0707965	4.39442e-05	3.1111e-06
Plastic-MBR-4	PEG	Motilibacter_below_species_threshold	0.00884956	0.000351396	3.1097e-06
Plastic-MBR-4	PEG	Methylopila_below_species_threshold	0.0265487	0.000116997	3.1061e-06
Plastic-MBR-4	PEG	Tautonia_below_species_threshold	0.00884956	0.000350005	3.09739e-06
Plastic-MBR-4	PEG	Pyxidicoccus_below_species_threshold	0.0353982	8.71691e-05	3.08563e-06
Plastic-MBR-4	PEG	Pseudomarimonas_below_species_threshold	0.0353982	8.71555e-05	3.08515e-06
Plastic-MBR-4	PEG	Jhaorihella_below_species_threshold	0.0530973	5.78313e-05	3.07069e-06
Plastic-MBR-4	PEG	Terrabacter_tumescens	0.0265487	0.000115505	3.06651e-06
Plastic-MBR-4	PEG	Oceanospirillum_sanctuarii	0.0442478	6.90531e-05	3.05545e-06
Plastic-MBR-4	PEG	Mongoliitalea_below_species_threshold	0.0707965	4.3027e-05	3.04616e-06
Plastic-MBR-4	PEG	Nocardioides_convexus	0.0265487	0.000113954	3.02532e-06
Plastic-MBR-4	PEG	Marivita_lacus	0.0265487	0.000113751	3.01993e-06
Plastic-MBR-4	PEG	Egibacter_below_species_threshold	0.0619469	4.87099e-05	3.01742e-06
Plastic-MBR-4	PEG	Afifella_below_species_threshold	0.079646	3.78253e-05	3.01263e-06
Plastic-MBR-4	PEG	Sabulicella_below_species_threshold	0.0619469	4.8541e-05	3.00697e-06
Plastic-MBR-4	PEG	Marixanthomonas_below_species_threshold	0.0442478	6.78928e-05	3.00411e-06
Plastic-MBR-4	PEG	Rhodophyticola_below_species_threshold	0.0353982	8.44698e-05	2.99008e-06
Plastic-MBR-4	PEG	Methylomicrobium_below_species_threshold	0.0265487	0.000112263	2.98042e-06
Plastic-MBR-4	PEG	Falsochrobactrum_below_species_threshold	0.106195	2.7839e-05	2.95635e-06
Plastic-MBR-4	PEG	Propionivibrio_below_species_threshold	0.00884956	0.000333362	2.95011e-06
Plastic-MBR-4	PEG	Pusillimonas_below_species_threshold	0.0353982	8.32294e-05	2.94617e-06
Plastic-MBR-4	PEG	Alteripontixanthobacter_below_species_threshold	0.079646	3.68539e-05	2.93527e-06
Plastic-MBR-4	PEG	Kribbella_below_species_threshold	0.00884956	0.000330648	2.92609e-06
Plastic-MBR-4	PEG	Moraxella_multihit_species	0.00884956	0.000326814	2.89216e-06
Plastic-MBR-4	PEG	Vibrio_porteresiae	0.0265487	0.00010878	2.88796e-06
Plastic-MBR-4	PEG	Intrasporangium_below_species_threshold	0.00884956	0.000323913	2.86649e-06
Plastic-MBR-4	PEG	Woeseia_below_species_threshold	0.00884956	0.000323682	2.86445e-06
Plastic-MBR-4	PEG	Glycocaulis_below_species_threshold	0.0973451	2.94133e-05	2.86325e-06
Plastic-MBR-4	PEG	Kocuria_rosea	0.0265487	0.000107615	2.85705e-06
Plastic-MBR-4	PEG	Kocuria_flava	0.0265487	0.000107563	2.85566e-06
Plastic-MBR-4	PEG	Aliterella_below_species_threshold	0.0442478	6.40659e-05	2.83478e-06
Plastic-MBR-4	PEG	Plastoroseomonas_below_species_threshold	0.0442478	6.39874e-05	2.8313e-06
Plastic-MBR-4	PEG	Noviherbaspirillum_soli	0.0265487	0.000105811	2.80914e-06
Plastic-MBR-4	PEG	Iodidimonas_below_species_threshold	0.0619469	4.48678e-05	2.77942e-06
Plastic-MBR-4	PEG	Pseudoxanthomonas_mexicana	0.0442478	6.26516e-05	2.77219e-06
Plastic-MBR-4	PEG	Curtobacterium_below_species_threshold	0.00884956	0.000311973	2.76082e-06
Plastic-MBR-4	PEG	Prosthecodimorpha_below_species_threshold	0.0619469	4.45011e-05	2.7567e-06
Plastic-MBR-4	PEG	Terrimicrobium_below_species_threshold	0.00884956	0.000311076	2.75289e-06
Plastic-MBR-4	PEG	Spectribacter_below_species_threshold	0.0442478	6.2143e-05	2.74969e-06
Plastic-MBR-4	PEG	Tistrella_below_species_threshold	0.0619469	4.43844e-05	2.74947e-06
Plastic-MBR-4	PEG	Phycobacter_below_species_threshold	0.0530973	5.17311e-05	2.74678e-06
Plastic-MBR-4	PEG	Meinhardsimonia_below_species_threshold	0.0353982	7.74927e-05	2.7431e-06
Plastic-MBR-4	PEG	Idiomarina_below_species_threshold	0.0265487	0.000103116	2.7376e-06
Plastic-MBR-4	PEG	Litchfieldella_below_species_threshold	0.0884956	3.09281e-05	2.737e-06
Plastic-MBR-4	PEG	Acinetobacter_ursingii	0.0265487	0.000102788	2.72889e-06
Plastic-MBR-4	PEG	Rhodomicrobium_below_species_threshold	0.0353982	7.70053e-05	2.72585e-06
Plastic-MBR-4	PEG	Oceanimonas_below_species_threshold	0.0442478	6.14834e-05	2.7205e-06
Plastic-MBR-4	PEG	Oceanibacterium_below_species_threshold	0.079646	3.40219e-05	2.70971e-06
Plastic-MBR-4	PEG	Pseudoalteromonas_shioyasakiensis	0.0353982	7.61412e-05	2.69526e-06
Plastic-MBR-4	PEG	Sphingopyxis_kveilinensis	0.0442478	6.08324e-05	2.6917e-06
Plastic-MBR-4	PEG	Rhodoferax_potami	0.0353982	7.59448e-05	2.68831e-06
Plastic-MBR-4	PEG	Flavobacterium_multihit_species	0.00884956	0.000302081	2.67328e-06
Plastic-MBR-4	PEG	Altererythrobacter_ishigakiensis	0.0353982	7.51907e-05	2.66162e-06
Plastic-MBR-4	PEG	Ruegeria_marisflavi	0.0619469	4.29568e-05	2.66104e-06
Plastic-MBR-4	PEG	Thermocrispum_below_species_threshold	0.0973451	2.70289e-05	2.63114e-06
Plastic-MBR-4	PEG	Pelagibacterium_below_species_threshold	0.0176991	0.000148189	2.62281e-06
Plastic-MBR-4	PEG	Donghicola_mangrovi	0.0353982	7.3965e-05	2.61823e-06
Plastic-MBR-4	PEG	Salaquimonas_below_species_threshold	0.0353982	7.36982e-05	2.60878e-06
Plastic-MBR-4	PEG	Foetidibacter_below_species_threshold	0.079646	3.26917e-05	2.60376e-06
Plastic-MBR-4	PEG	Ralstonia_pickettii	0.0442478	5.87944e-05	2.60152e-06
Plastic-MBR-4	PEG	Gellertiella_below_species_threshold	0.0530973	4.88809e-05	2.59545e-06
Plastic-MBR-4	PEG	Mobilicoccus_below_species_threshold	0.0442478	5.85715e-05	2.59166e-06
Plastic-MBR-4	PEG	Limnovirga_below_species_threshold	0.0176991	0.000146312	2.58959e-06
Plastic-MBR-4	PEG	Niabella_below_species_threshold	0.00884956	0.000291763	2.58198e-06
Plastic-MBR-4	PEG	Thermomonas_mangrovi	0.0265487	9.69714e-05	2.57446e-06
Plastic-MBR-4	PEG	Komagataeibacter_below_species_threshold	0.0619469	4.09606e-05	2.53738e-06
Plastic-MBR-4	PEG	Methyloglobulus_below_species_threshold	0.0442478	5.72502e-05	2.53319e-06
Plastic-MBR-4	PEG	Subtercola_below_species_threshold	0.0176991	0.000143071	2.53223e-06
Plastic-MBR-4	PEG	Sphingomonas_multihit_species	0.0176991	0.000142837	2.52808e-06
Plastic-MBR-4	PEG	Aquiflexum_below_species_threshold	0.0442478	5.68074e-05	2.5136e-06
Plastic-MBR-4	PEG	Rubrimonas_below_species_threshold	0.0530973	4.72055e-05	2.50649e-06
Plastic-MBR-4	PEG	Cobetia_below_species_threshold	0.0530973	4.66088e-05	2.4748e-06
Plastic-MBR-4	PEG	Parathalassolituus_below_species_threshold	0.0707965	3.48677e-05	2.46851e-06
Plastic-MBR-4	PEG	Qipengyuania_xiamenensis	0.0353982	6.97071e-05	2.46751e-06
Plastic-MBR-4	PEG	Sinimarinibacterium_below_species_threshold	0.0442478	5.53629e-05	2.44969e-06
Plastic-MBR-4	PEG	Ruania_below_species_threshold	0.0353982	6.90702e-05	2.44496e-06
Plastic-MBR-4	PEG	Pseudomonas_glycinae	0.0442478	5.52188e-05	2.44331e-06
Plastic-MBR-4	PEG	Aliidongia_below_species_threshold	0.0530973	4.58057e-05	2.43216e-06
Plastic-MBR-4	PEG	Caenibius_below_species_threshold	0.115044	2.11148e-05	2.42913e-06
Plastic-MBR-4	PEG	Acinetobacter_bereziniae	0.0619469	3.91906e-05	2.42774e-06
Plastic-MBR-4	PEG	Actinophytocola_below_species_threshold	0.0442478	5.48554e-05	2.42723e-06
Plastic-MBR-4	PEG	Oligella_below_species_threshold	0.0353982	6.85544e-05	2.4267e-06
Plastic-MBR-4	PEG	Lautropia_below_species_threshold	0.0265487	9.04641e-05	2.4017e-06
Plastic-MBR-4	PEG	Segnochrobactrum_below_species_threshold	0.079646	3.00242e-05	2.3913e-06
Plastic-MBR-4	PEG	Edaphobacter_below_species_threshold	0.0176991	0.000134258	2.37624e-06
Plastic-MBR-4	PEG	Parvularcula_below_species_threshold	0.0353982	6.70017e-05	2.37174e-06
Plastic-MBR-4	PEG	Simplicispira_sedimenti	0.0442478	5.32178e-05	2.35477e-06
Plastic-MBR-4	PEG	Flavimaricola_below_species_threshold	0.0265487	8.86231e-05	2.35283e-06
Plastic-MBR-4	PEG	Pukyongiella_below_species_threshold	0.0442478	5.31493e-05	2.35174e-06
Plastic-MBR-4	PEG	Thiogranum_below_species_threshold	0.0176991	0.000132241	2.34054e-06
Plastic-MBR-4	PEG	Frankia_below_species_threshold	0.0176991	0.000131392	2.32551e-06
Plastic-MBR-4	PEG	Acinetobacter_indicus	0.0176991	0.00013077	2.31451e-06
Plastic-MBR-4	PEG	Dechloromonas_agitata	0.00884956	0.000261397	2.31325e-06
Plastic-MBR-4	PEG	Yinghuangia_below_species_threshold	0.0176991	0.000130617	2.31181e-06
Plastic-MBR-4	PEG	Zhengella_below_species_threshold	0.0353982	6.5166e-05	2.30676e-06
Plastic-MBR-4	PEG	Aquisediminimonas_profunda	0.0530973	4.34395e-05	2.30652e-06
Plastic-MBR-4	PEG	Williamsia_serinedens	0.0442478	5.1932e-05	2.29788e-06
Plastic-MBR-4	PEG	Marivibrio_below_species_threshold	0.079646	2.87818e-05	2.29236e-06
Plastic-MBR-4	PEG	Hydrocarboniphaga_effusa	0.0265487	8.62721e-05	2.29041e-06
Plastic-MBR-4	PEG	Deinococcus_multihit_species	0.0176991	0.000129145	2.28576e-06
Plastic-MBR-4	PEG	Phycicoccus_multihit_species	0.0442478	5.14064e-05	2.27462e-06
Plastic-MBR-4	PEG	Opacimonas_below_species_threshold	0.0176991	0.000127635	2.25903e-06
Plastic-MBR-4	PEG	Fluviicoccus_below_species_threshold	0.0353982	6.37188e-05	2.25553e-06
Plastic-MBR-4	PEG	Rubricella_below_species_threshold	0.0884956	2.54788e-05	2.25476e-06
Plastic-MBR-4	PEG	Ketobacter_below_species_threshold	0.0530973	4.23886e-05	2.25072e-06
Plastic-MBR-4	PEG	Acinetobacter_amyesii	0.0353982	6.29788e-05	2.22934e-06
Plastic-MBR-4	PEG	Celerinatantimonas_below_species_threshold	0.141593	1.57401e-05	2.22869e-06
Plastic-MBR-4	PEG	Rhodobacter_amnigenus	0.0619469	3.5969e-05	2.22817e-06
Plastic-MBR-4	PEG	Pimelobacter_below_species_threshold	0.0265487	8.35434e-05	2.21797e-06
Plastic-MBR-4	PEG	Planctellipticum_below_species_threshold	0.00884956	0.000250534	2.21711e-06
Plastic-MBR-4	PEG	Thermus_below_species_threshold	0.00884956	0.000249283	2.20605e-06
Plastic-MBR-4	PEG	Maribrevibacterium_harenarium	0.0265487	8.2983e-05	2.20309e-06
Plastic-MBR-4	PEG	Pseudohalocynthiibacter_below_species_threshold	0.0265487	8.24951e-05	2.19014e-06
Plastic-MBR-4	PEG	Solidesulfovibrio_below_species_threshold	0.00884956	0.000247455	2.18987e-06
Plastic-MBR-4	PEG	Pseudomonas_kribbensis	0.0265487	8.13434e-05	2.15956e-06
Plastic-MBR-4	PEG	Acinetobacter_terrestris	0.0265487	8.11097e-05	2.15336e-06
Plastic-MBR-4	PEG	Calidithermus_below_species_threshold	0.0176991	0.000121537	2.1511e-06
Plastic-MBR-4	PEG	Alteromonas_confluentis	0.0353982	6.00209e-05	2.12464e-06
Plastic-MBR-4	PEG	Microbacterium_laevaniformans	0.0265487	7.98623e-05	2.12024e-06
Plastic-MBR-4	PEG	Bradyrhizobium_roseum	0.079646	2.65721e-05	2.11636e-06
Plastic-MBR-4	PEG	Falsihalocynthiibacter_below_species_threshold	0.0353982	5.97814e-05	2.11616e-06
Plastic-MBR-4	PEG	Silanimonas_below_species_threshold	0.0265487	7.87558e-05	2.09086e-06
Plastic-MBR-4	PEG	Aquisphaera_below_species_threshold	0.00884956	0.000235553	2.08454e-06
Plastic-MBR-4	PEG	Terasakiella_below_species_threshold	0.0265487	7.82489e-05	2.0774e-06
Plastic-MBR-4	PEG	[Pseudomonas]_below_species_threshold	0.0619469	3.35202e-05	2.07647e-06
Plastic-MBR-4	PEG	Vannielia_below_species_threshold	0.0442478	4.68921e-05	2.07487e-06
Plastic-MBR-4	PEG	Phenylobacterium_conjunctum	0.0442478	4.65091e-05	2.05792e-06
Plastic-MBR-4	PEG	Terricaulis_below_species_threshold	0.0265487	7.65923e-05	2.03342e-06
Plastic-MBR-4	PEG	Aestuariispira_below_species_threshold	0.0707965	2.83724e-05	2.00867e-06
Plastic-MBR-4	PEG	Allopontixanthobacter_below_species_threshold	0.0530973	3.77747e-05	2.00574e-06
Plastic-MBR-4	PEG	Vibrio_plantisponsor	0.00884956	0.000226532	2.00471e-06
Plastic-MBR-4	PEG	Micrococcus_below_species_threshold	0.00884956	0.000226026	2.00023e-06
Plastic-MBR-4	PEG	Roseisolibacter_below_species_threshold	0.00884956	0.000225458	1.99521e-06
Plastic-MBR-4	PEG	Eudoraea_below_species_threshold	0.0265487	7.51195e-05	1.99432e-06
Plastic-MBR-4	PEG	Marinihelvus_below_species_threshold	0.00884956	0.000224176	1.98386e-06
Plastic-MBR-4	PEG	Candidatus-Accumulibacter_below_species_threshold	0.0176991	0.000111829	1.97928e-06
Plastic-MBR-4	PEG	Deinococcus_grandis	0.0353982	5.51758e-05	1.95312e-06
Plastic-MBR-4	PEG	Jonesia_below_species_threshold	0.00884956	0.000220542	1.9517e-06
Plastic-MBR-4	PEG	Motiliproteus_below_species_threshold	0.0176991	0.000110034	1.94751e-06
Plastic-MBR-4	PEG	Lishizhenia_below_species_threshold	0.00884956	0.000219552	1.94294e-06
Plastic-MBR-4	PEG	Brasilonema_below_species_threshold	0.0530973	3.65188e-05	1.93905e-06
Plastic-MBR-4	PEG	Gallibacterium_below_species_threshold	0.0265487	7.21628e-05	1.91583e-06
Plastic-MBR-4	PEG	Altererythrobacter_epoxidivorans	0.0353982	5.41052e-05	1.91523e-06
Plastic-MBR-4	PEG	Thalassolituus_alkanivorans	0.0265487	7.20526e-05	1.9129e-06
Plastic-MBR-4	PEG	Roseisalinus_below_species_threshold	0.0265487	7.16849e-05	1.90314e-06
Plastic-MBR-4	PEG	Rudaea_below_species_threshold	0.0619469	3.04808e-05	1.88819e-06
Plastic-MBR-4	PEG	Petropleomorpha_below_species_threshold	0.0442478	4.26642e-05	1.88779e-06
Plastic-MBR-4	PEG	Pseudomonas_putida	0.0442478	4.25238e-05	1.88158e-06
Plastic-MBR-4	PEG	Roseibaca_below_species_threshold	0.0176991	0.000104454	1.84874e-06
Plastic-MBR-4	PEG	Aquimonas_below_species_threshold	0.0442478	4.13373e-05	1.82908e-06
Plastic-MBR-4	PEG	Kocuria_multihit_species	0.00884956	0.000203199	1.79823e-06
Plastic-MBR-4	PEG	Kineobactrum_below_species_threshold	0.00884956	0.000202961	1.79612e-06
Plastic-MBR-4	PEG	Kushneria_below_species_threshold	0.0353982	5.056e-05	1.78973e-06
Plastic-MBR-4	PEG	Croceivirga_below_species_threshold	0.00884956	0.000201337	1.78174e-06
Plastic-MBR-4	PEG	Pseudoalteromonas_undina	0.0265487	6.69564e-05	1.7776e-06
Plastic-MBR-4	PEG	Comamonas_jiangduensis	0.0353982	5.01313e-05	1.77456e-06
Plastic-MBR-4	PEG	Paroceanicella_below_species_threshold	0.079646	2.2188e-05	1.76719e-06
Plastic-MBR-4	PEG	Candidatus-Viadribacter_below_species_threshold	0.0353982	4.97757e-05	1.76197e-06
Plastic-MBR-4	PEG	Aliishimia_below_species_threshold	0.0265487	6.62046e-05	1.75764e-06
Plastic-MBR-4	PEG	Sphingopyxis_soli	0.0442478	3.97068e-05	1.75694e-06
Plastic-MBR-4	PEG	Pyruvatibacter_below_species_threshold	0.0353982	4.89759e-05	1.73366e-06
Plastic-MBR-4	PEG	Sphingobium_xenophagum	0.0265487	6.47139e-05	1.71807e-06
Plastic-MBR-4	PEG	Citreimonas_below_species_threshold	0.0530973	3.23404e-05	1.71719e-06
Plastic-MBR-4	PEG	Povalibacter_below_species_threshold	0.00884956	0.000192718	1.70547e-06
Plastic-MBR-4	PEG	Comamonas_multihit_species	0.0265487	6.40127e-05	1.69945e-06
Plastic-MBR-4	PEG	Roseofilum_below_species_threshold	0.0176991	9.60154e-05	1.69939e-06
Plastic-MBR-4	PEG	Pelobacter_below_species_threshold	0.0176991	9.53822e-05	1.68818e-06
Plastic-MBR-4	PEG	Afipia_broomeae	0.0442478	3.80358e-05	1.683e-06
Plastic-MBR-4	PEG	Pseudoalteromonas_arabiensis	0.0353982	4.73831e-05	1.67728e-06
Plastic-MBR-4	PEG	Desulfonatronum_below_species_threshold	0.0265487	6.30164e-05	1.673e-06
Plastic-MBR-4	PEG	Wenjunlia_below_species_threshold	0.0884956	1.88826e-05	1.67102e-06
Plastic-MBR-4	PEG	Cycloclasticus_below_species_threshold	0.00884956	0.000188164	1.66516e-06
Plastic-MBR-4	PEG	Dichotomicrobium_below_species_threshold	0.0619469	2.68353e-05	1.66237e-06
Plastic-MBR-4	PEG	Leucothrix_mucor	0.0530973	3.11574e-05	1.65437e-06
Plastic-MBR-4	PEG	Humisphaera_below_species_threshold	0.00884956	0.000186111	1.647e-06
Plastic-MBR-4	PEG	Mycolicibacterium_chubuense	0.0353982	4.64969e-05	1.64591e-06
Plastic-MBR-4	PEG	Sorangium_below_species_threshold	0.0176991	9.29175e-05	1.64456e-06
Plastic-MBR-4	PEG	Nocardioides_deserti	0.0176991	9.26558e-05	1.63993e-06
Plastic-MBR-4	PEG	Cognatazoarcus_below_species_threshold	0.0442478	3.70167e-05	1.63791e-06
Plastic-MBR-4	PEG	Rhabdaerophilum_below_species_threshold	0.0176991	9.2455e-05	1.63637e-06
Plastic-MBR-4	PEG	Halobacteriovorax_below_species_threshold	0.00884956	0.000184369	1.63158e-06
Plastic-MBR-4	PEG	Qipengyuania_nanhaisediminis	0.0353982	4.60889e-05	1.63146e-06
Plastic-MBR-4	PEG	Atopomonas_below_species_threshold	0.0353982	4.58253e-05	1.62214e-06
Plastic-MBR-4	PEG	Nocardioides_abyssi	0.0353982	4.5701e-05	1.61774e-06
Plastic-MBR-4	PEG	Hwanghaeella_below_species_threshold	0.0884956	1.82453e-05	1.61463e-06
Plastic-MBR-4	PEG	Pseudolysinimonas_below_species_threshold	0.00884956	0.000182134	1.61181e-06
Plastic-MBR-4	PEG	Enterobacter_mori	0.0353982	4.55083e-05	1.61091e-06
Plastic-MBR-4	PEG	Allitabrizicola_rongguiensis	0.0442478	3.63276e-05	1.60742e-06
Plastic-MBR-4	PEG	Defluviicoccus_below_species_threshold	0.0353982	4.53975e-05	1.60699e-06
Plastic-MBR-4	PEG	Escherichia_below_species_threshold	0.00884956	0.000181442	1.60569e-06
Plastic-MBR-4	PEG	Marinomonas_polaris	0.0353982	4.5218e-05	1.60064e-06
Plastic-MBR-4	PEG	Zobellia_below_species_threshold	0.00884956	0.00017933	1.58699e-06
Plastic-MBR-4	PEG	Candidatus-Seongchinamella_below_species_threshold	0.0176991	8.95094e-05	1.58424e-06
Plastic-MBR-4	PEG	Spongiivirga_below_species_threshold	0.0619469	2.53356e-05	1.56946e-06
Plastic-MBR-4	PEG	Kordia_below_species_threshold	0.00884956	0.000177214	1.56826e-06
Plastic-MBR-4	PEG	Natrinema_below_species_threshold	0.123894	1.25512e-05	1.55501e-06
Plastic-MBR-4	PEG	Pelagivirga_below_species_threshold	0.0353982	4.38859e-05	1.55348e-06
Plastic-MBR-4	PEG	Phycicoccus_jejuensis	0.0176991	8.75953e-05	1.55036e-06
Plastic-MBR-4	PEG	Agilicoccus_below_species_threshold	0.0530973	2.91675e-05	1.54872e-06
Plastic-MBR-4	PEG	Marivita_geojedonensis	0.0176991	8.74882e-05	1.54846e-06
Plastic-MBR-4	PEG	Roseovarius_litoreus	0.0265487	5.82732e-05	1.54708e-06
Plastic-MBR-4	PEG	Geoalkalibacter_below_species_threshold	0.0176991	8.72901e-05	1.54496e-06
Plastic-MBR-4	PEG	Psychrobacter_piscatorii	0.0442478	3.48386e-05	1.54153e-06
Plastic-MBR-4	PEG	Pseudoalteromonas_rhizosphaerae	0.0176991	8.69447e-05	1.53884e-06
Plastic-MBR-4	PEG	Luteococcus_below_species_threshold	0.0176991	8.69009e-05	1.53807e-06
Plastic-MBR-4	PEG	Rhodoferax_mekongensis	0.0442478	3.45405e-05	1.52834e-06
Plastic-MBR-4	PEG	Brevundimonas_multihit_species	0.00884956	0.000171248	1.51547e-06
Plastic-MBR-4	PEG	Arcobacter_ellisii	0.00884956	0.000171203	1.51507e-06
Plastic-MBR-4	PEG	Deinococcus_sedimenti	0.0176991	8.55635e-05	1.5144e-06
Plastic-MBR-4	PEG	Granulosicoccus_below_species_threshold	0.123894	1.21241e-05	1.50209e-06
Plastic-MBR-4	PEG	Mycobacterium_adipatum	0.0265487	5.65114e-05	1.5003e-06
Plastic-MBR-4	PEG	Aggregatilinea_below_species_threshold	0.00884956	0.000169266	1.49793e-06
Plastic-MBR-4	PEG	Acinetobacter_calcoaceticus	0.0176991	8.44343e-05	1.49441e-06
Plastic-MBR-4	PEG	Algihabitans_below_species_threshold	0.0353982	4.21577e-05	1.49231e-06
Plastic-MBR-4	PEG	Erwinia_below_species_threshold	0.0353982	4.21479e-05	1.49196e-06
Plastic-MBR-4	PEG	Polynucleobacter_sinensis	0.0176991	8.41626e-05	1.4896e-06
Plastic-MBR-4	PEG	Rhabdonatronobacter_below_species_threshold	0.0353982	4.20421e-05	1.48822e-06
Plastic-MBR-4	PEG	Pseudomonas_ceruminis	0.0265487	5.59626e-05	1.48573e-06
Plastic-MBR-4	PEG	Desulfatibacillum_below_species_threshold	0.0353982	4.17434e-05	1.47764e-06
Plastic-MBR-4	PEG	Aetokthonos_below_species_threshold	0.0442478	3.30565e-05	1.46268e-06
Plastic-MBR-4	PEG	Limnobacter_alexandrii	0.0707965	2.05914e-05	1.4578e-06
Plastic-MBR-4	PEG	Quadrisphaera_below_species_threshold	0.0265487	5.48842e-05	1.4571e-06
Plastic-MBR-4	PEG	Paracoccus_niistensis	0.0176991	8.14005e-05	1.44072e-06
Plastic-MBR-4	PEG	Erythrobacter_neustonensis	0.0265487	5.41231e-05	1.4369e-06
Plastic-MBR-4	PEG	Oxalicibacterium_below_species_threshold	0.00884956	0.000162195	1.43536e-06
Plastic-MBR-4	PEG	Faecalibacter_below_species_threshold	0.0176991	8.04152e-05	1.42328e-06
Plastic-MBR-4	PEG	Polynucleobacter_hirudinilacicola	0.0353982	4.00787e-05	1.41872e-06
Plastic-MBR-4	PEG	Hephaestia_below_species_threshold	0.0265487	5.34076e-05	1.4179e-06
Plastic-MBR-4	PEG	Mycoplana_below_species_threshold	0.0353982	4.00044e-05	1.41608e-06
Plastic-MBR-4	PEG	Kaustia_below_species_threshold	0.0176991	7.97865e-05	1.41215e-06
Plastic-MBR-4	PEG	Vagococcus_below_species_threshold	0.00884956	0.000159434	1.41092e-06
Plastic-MBR-4	PEG	Nocardioides_palaemonis	0.0265487	5.30369e-05	1.40806e-06
Plastic-MBR-4	PEG	Oceanibium_below_species_threshold	0.0265487	5.28443e-05	1.40295e-06
Plastic-MBR-4	PEG	Oceaniradius_below_species_threshold	0.0530973	2.61563e-05	1.38883e-06
Plastic-MBR-4	PEG	Methylotetracoccus_below_species_threshold	0.0176991	7.8082e-05	1.38198e-06
Plastic-MBR-4	PEG	Marinomonas_communis	0.0176991	7.79343e-05	1.37937e-06
Plastic-MBR-4	PEG	Piscicoccus_below_species_threshold	0.0353982	3.89411e-05	1.37844e-06
Plastic-MBR-4	PEG	Humibacillus_below_species_threshold	0.00884956	0.000154849	1.37035e-06
Plastic-MBR-4	PEG	Mycolicibacterium_rufum	0.0265487	5.14143e-05	1.36498e-06
Plastic-MBR-4	PEG	Craurococcus_below_species_threshold	0.0265487	5.08753e-05	1.35067e-06
Plastic-MBR-4	PEG	Falsigemmobacter_below_species_threshold	0.0265487	5.06737e-05	1.34532e-06
Plastic-MBR-4	PEG	Oharaeibacter_below_species_threshold	0.0176991	7.56908e-05	1.33966e-06
Plastic-MBR-4	PEG	Desulfatitalea_below_species_threshold	0.00884956	0.000151311	1.33904e-06
Plastic-MBR-4	PEG	Lentzea_below_species_threshold	0.00884956	0.000149572	1.32365e-06
Plastic-MBR-4	PEG	Lichenihabitans_below_species_threshold	0.0530973	2.49181e-05	1.32309e-06
Plastic-MBR-4	PEG	Chromohalobacter_below_species_threshold	0.0176991	7.37854e-05	1.30594e-06
Plastic-MBR-4	PEG	Leptolyngbya_below_species_threshold	0.00884956	0.000147092	1.3017e-06
Plastic-MBR-4	PEG	Pirellulimonas_below_species_threshold	0.00884956	0.000146768	1.29883e-06
Plastic-MBR-4	PEG	Fictibacillus_below_species_threshold	0.0176991	7.29102e-05	1.29045e-06
Plastic-MBR-4	PEG	Sulfuricaulis_below_species_threshold	0.00884956	0.000145764	1.28995e-06
Plastic-MBR-4	PEG	Reyranella_humidisoli	0.0707965	1.82178e-05	1.28975e-06
Plastic-MBR-4	PEG	Sphingomonas_paucimobilis	0.00884956	0.000145498	1.2876e-06
Plastic-MBR-4	PEG	Arcicella_rigui	0.0176991	7.23424e-05	1.2804e-06
Plastic-MBR-4	PEG	Hyalangium_below_species_threshold	0.00884956	0.000144186	1.27598e-06
Plastic-MBR-4	PEG	Rhodoferax_bucti	0.0265487	4.80595e-05	1.27592e-06
Plastic-MBR-4	PEG	Arsenicicoccus_below_species_threshold	0.00884956	0.000144	1.27433e-06
Plastic-MBR-4	PEG	Ferruginivarius_below_species_threshold	0.0442478	2.86114e-05	1.26599e-06
Plastic-MBR-4	PEG	Terrabacter_aeriphilus	0.0176991	7.11839e-05	1.25989e-06
Plastic-MBR-4	PEG	Rubricoccus_below_species_threshold	0.0176991	7.09443e-05	1.25565e-06
Plastic-MBR-4	PEG	Photobacterium_ganghwense	0.00884956	0.000141304	1.25048e-06
Plastic-MBR-4	PEG	Venatoribacter_below_species_threshold	0.0176991	7.01215e-05	1.24109e-06
Plastic-MBR-4	PEG	Oscillatoria_below_species_threshold	0.0353982	3.49278e-05	1.23638e-06
Plastic-MBR-4	PEG	Psychrobacter_pacificensis	0.0176991	6.94796e-05	1.22973e-06
Plastic-MBR-4	PEG	Cobetia_amphilecti	0.0353982	3.47053e-05	1.22851e-06
Plastic-MBR-4	PEG	Agarivorans_below_species_threshold	0.0265487	4.61251e-05	1.22456e-06
Plastic-MBR-4	PEG	Mastigocoleus_below_species_threshold	0.0353982	3.45347e-05	1.22247e-06
Plastic-MBR-4	PEG	Thorsellia_below_species_threshold	0.0265487	4.59817e-05	1.22075e-06
Plastic-MBR-4	PEG	Novosphingobium_aerophilum	0.0265487	4.5735e-05	1.2142e-06
Plastic-MBR-4	PEG	Aliiglaciecola_below_species_threshold	0.0265487	4.54954e-05	1.20784e-06
Plastic-MBR-4	PEG	Candidatus-Pantoea_symbiotica	0.0176991	6.7807e-05	1.20012e-06
Plastic-MBR-4	PEG	Hydrogenophaga_multihit_species	0.0265487	4.51451e-05	1.19854e-06
Plastic-MBR-4	PEG	Pseudocolwellia_below_species_threshold	0.0442478	2.68012e-05	1.18589e-06
Plastic-MBR-4	PEG	Paeniglutamicibacter_below_species_threshold	0.00884956	0.000133511	1.18151e-06
Plastic-MBR-4	PEG	Chloroflexus_below_species_threshold	0.00884956	0.00013269	1.17425e-06
Plastic-MBR-4	PEG	Qipengyuania_vesicularis	0.0265487	4.41746e-05	1.17278e-06
Plastic-MBR-4	PEG	Hydrogenophaga_flava	0.0442478	2.648e-05	1.17168e-06
Plastic-MBR-4	PEG	Vitreimonas_below_species_threshold	0.0176991	6.609e-05	1.16973e-06
Plastic-MBR-4	PEG	Allorhizobium_borbori	0.0176991	6.59492e-05	1.16724e-06
Plastic-MBR-4	PEG	Alkalicaulis_below_species_threshold	0.0265487	4.37338e-05	1.16107e-06
Plastic-MBR-4	PEG	Ornithinicoccus_below_species_threshold	0.0265487	4.36487e-05	1.15882e-06
Plastic-MBR-4	PEG	Nakamurella_multipartita	0.0265487	4.34401e-05	1.15328e-06
Plastic-MBR-4	PEG	Fibrella_below_species_threshold	0.0442478	2.5806e-05	1.14186e-06
Plastic-MBR-4	PEG	Salipaludibacillus_below_species_threshold	0.106195	1.0732e-05	1.13968e-06
Plastic-MBR-4	PEG	Alcanivorax_sediminis	0.0442478	2.57514e-05	1.13944e-06
Plastic-MBR-4	PEG	Algiphilus_below_species_threshold	0.0707965	1.60782e-05	1.13828e-06
Plastic-MBR-4	PEG	Youhaiella_below_species_threshold	0.0265487	4.28394e-05	1.13733e-06
Plastic-MBR-4	PEG	Pseudoalteromonas_prydzensis	0.0265487	4.27276e-05	1.13436e-06
Plastic-MBR-4	PEG	Hartmannibacter_below_species_threshold	0.0442478	2.55817e-05	1.13193e-06
Plastic-MBR-4	PEG	Elstera_below_species_threshold	0.0176991	6.36815e-05	1.12711e-06
Plastic-MBR-4	PEG	Vogesella_multihit_species	0.00884956	0.000126957	1.12351e-06
Plastic-MBR-4	PEG	Carbonactinospora_below_species_threshold	0.00884956	0.000126307	1.11776e-06
Plastic-MBR-4	PEG	Rhizobium_terricola	0.0176991	6.29404e-05	1.11399e-06
Plastic-MBR-4	PEG	Dinoroseobacter_below_species_threshold	0.0265487	4.18237e-05	1.11036e-06
Plastic-MBR-4	PEG	Pararobbsia_below_species_threshold	0.0530973	2.06555e-05	1.09675e-06
Plastic-MBR-4	PEG	Klebsiella_below_species_threshold	0.0176991	6.19343e-05	1.09618e-06
Plastic-MBR-4	PEG	Selenomonas_below_species_threshold	0.00884956	0.000123448	1.09246e-06
Plastic-MBR-4	PEG	Vandammella_below_species_threshold	0.00884956	0.000123143	1.08976e-06
Plastic-MBR-4	PEG	Teredinibacter_below_species_threshold	0.00884956	0.000122507	1.08413e-06
Plastic-MBR-4	PEG	Rariglobus_below_species_threshold	0.00884956	0.000122496	1.08403e-06
Plastic-MBR-4	PEG	Denitrificimonas_below_species_threshold	0.0176991	6.1099e-05	1.0814e-06
Plastic-MBR-4	PEG	Sandaracinus_below_species_threshold	0.00884956	0.00012074	1.0685e-06
Plastic-MBR-4	PEG	Seohaeicola_zhoushanensis	0.0353982	3.01446e-05	1.06706e-06
Plastic-MBR-4	PEG	Sphingopyxis_multihit_species	0.0353982	3.01413e-05	1.06695e-06
Plastic-MBR-4	PEG	Mongoliimonas_below_species_threshold	0.0442478	2.40711e-05	1.06509e-06
Plastic-MBR-4	PEG	Flagellatimonas_below_species_threshold	0.123894	8.54942e-06	1.05922e-06
Plastic-MBR-4	PEG	Haloechinothrix_below_species_threshold	0.0265487	3.9888e-05	1.05897e-06
Plastic-MBR-4	PEG	Nocardioides_aestuarii	0.0353982	2.98691e-05	1.05731e-06
Plastic-MBR-4	PEG	Listeria_below_species_threshold	0.00884956	0.000119101	1.05399e-06
Plastic-MBR-4	PEG	Dermatophilus_below_species_threshold	0.00884956	0.000119089	1.05388e-06
Plastic-MBR-4	PEG	Enterobacter_wuhouensis	0.0176991	5.9543e-05	1.05386e-06
Plastic-MBR-4	PEG	Litoribrevibacter_below_species_threshold	0.0265487	3.96228e-05	1.05193e-06
Plastic-MBR-4	PEG	Oceanomicrobium_below_species_threshold	0.0353982	2.97084e-05	1.05162e-06
Plastic-MBR-4	PEG	Pantoea_endophytica	0.0176991	5.92779e-05	1.04917e-06
Plastic-MBR-4	PEG	Arcobacter_suis	0.00884956	0.000118112	1.04524e-06
Plastic-MBR-4	PEG	Harenicola_below_species_threshold	0.0265487	3.92274e-05	1.04144e-06
Plastic-MBR-4	PEG	Antarcticirhabdus_below_species_threshold	0.0530973	1.95959e-05	1.04049e-06
Plastic-MBR-4	PEG	Aquitalea_below_species_threshold	0.0176991	5.86287e-05	1.03768e-06
Plastic-MBR-4	PEG	Svornostia_abyssi	0.00884956	0.000116856	1.03412e-06
Plastic-MBR-4	PEG	Massilia_litorea	0.00884956	0.000116856	1.03412e-06
Plastic-MBR-4	PEG	Raineya_below_species_threshold	0.0353982	2.91557e-05	1.03206e-06
Plastic-MBR-4	PEG	Rhodovarius_below_species_threshold	0.0265487	3.88639e-05	1.03179e-06
Plastic-MBR-4	PEG	Chlorogloeopsis_below_species_threshold	0.0442478	2.33064e-05	1.03126e-06
Plastic-MBR-4	PEG	Vibrio_natriegens	0.0176991	5.79825e-05	1.02624e-06
Plastic-MBR-4	PEG	Rhodococcoides_below_species_threshold	0.00884956	0.000115741	1.02426e-06
Plastic-MBR-4	PEG	Desulfobacter_below_species_threshold	0.0176991	5.72577e-05	1.01341e-06
Plastic-MBR-4	PEG	Thiomicrospira_below_species_threshold	0.00884956	0.000114273	1.01127e-06
Plastic-MBR-4	PEG	Exilibacterium_below_species_threshold	0.0265487	3.80754e-05	1.01085e-06
Plastic-MBR-4	PEG	Humibacillus_xanthopallidus	0.0176991	5.69029e-05	1.00713e-06
Plastic-MBR-4	PEG	Sphingobium_multihit_species	0.0265487	3.77595e-05	1.00246e-06
Plastic-MBR-4	PEG	Apibacter_below_species_threshold	0.00884956	0.000112935	9.99421e-07
Plastic-MBR-4	PEG	Paraliomyxa_below_species_threshold	0.0176991	5.62349e-05	9.95307e-07
Plastic-MBR-4	PEG	Mangrovicella_below_species_threshold	0.0884956	1.12136e-05	9.92352e-07
Plastic-MBR-4	PEG	Enterobacter_adelaidei	0.0353982	2.79452e-05	9.8921e-07
Plastic-MBR-4	PEG	Janthinobacterium_tructae	0.0265487	3.72372e-05	9.88597e-07
Plastic-MBR-4	PEG	Marinicauda_below_species_threshold	0.0176991	5.58042e-05	9.87685e-07
Plastic-MBR-4	PEG	Vibrio_parahaemolyticus	0.0176991	5.56839e-05	9.85556e-07
Plastic-MBR-4	PEG	Halalkalibacter_below_species_threshold	0.0176991	5.56431e-05	9.84834e-07
Plastic-MBR-4	PEG	Aquimixticola_below_species_threshold	0.0176991	5.51121e-05	9.75435e-07
Plastic-MBR-4	PEG	Solimicrobium_below_species_threshold	0.0265487	3.66611e-05	9.73303e-07
Plastic-MBR-4	PEG	Pseudaquidulcibacter_below_species_threshold	0.0176991	5.48499e-05	9.70794e-07
Plastic-MBR-4	PEG	Flectobacillus_roseus	0.00884956	0.000109572	9.69666e-07
Plastic-MBR-4	PEG	Methanosarcina_below_species_threshold	0.00884956	0.000109429	9.68397e-07
Plastic-MBR-4	PEG	Gallaecimonas_below_species_threshold	0.0176991	5.44445e-05	9.6362e-07
Plastic-MBR-4	PEG	Armatimonas_below_species_threshold	0.00884956	0.000108659	9.61584e-07
Plastic-MBR-4	PEG	Sapientia_below_species_threshold	0.0707965	1.3561e-05	9.60074e-07
Plastic-MBR-4	PEG	Oceaniovalibus_below_species_threshold	0.0265487	3.61354e-05	9.59346e-07
Plastic-MBR-4	PEG	Zhihengliuella_below_species_threshold	0.0176991	5.39743e-05	9.55297e-07
Plastic-MBR-4	PEG	Acinetobacter_piscicola	0.00884956	0.000107369	9.50171e-07
Plastic-MBR-4	PEG	Prochlorothrix_below_species_threshold	0.00884956	0.000107042	9.47276e-07
Plastic-MBR-4	PEG	Delftia_multihit_species	0.0176991	5.34942e-05	9.468e-07
Plastic-MBR-4	PEG	Ruegeria_alba	0.0353982	2.67237e-05	9.45973e-07
Plastic-MBR-4	PEG	Propylenella_below_species_threshold	0.0176991	5.3292e-05	9.43222e-07
Plastic-MBR-4	PEG	Parapusillimonas_below_species_threshold	0.0884956	1.06257e-05	9.40331e-07
Plastic-MBR-4	PEG	Delftia_tsuruhatensis	0.0265487	3.51798e-05	9.33976e-07
Plastic-MBR-4	PEG	Pseudomonas_aphyarum	0.0353982	2.61374e-05	9.25219e-07
Plastic-MBR-4	PEG	Catellatospora_below_species_threshold	0.00884956	0.000104411	9.23987e-07
Plastic-MBR-4	PEG	Meiothermus_below_species_threshold	0.00884956	0.000104257	9.22626e-07
Plastic-MBR-4	PEG	Thermoflexus_below_species_threshold	0.00884956	0.000104184	9.21981e-07
Plastic-MBR-4	PEG	Paucimonas_below_species_threshold	0.0265487	3.47013e-05	9.21272e-07
Plastic-MBR-4	PEG	Desulfocicer_below_species_threshold	0.0442478	2.07048e-05	9.1614e-07
Plastic-MBR-4	PEG	Rhodobacter_flavimaris	0.0176991	5.15596e-05	9.1256e-07
Plastic-MBR-4	PEG	Pseudomonas_monteilii	0.0265487	3.43554e-05	9.12091e-07
Plastic-MBR-4	PEG	Xaviernesmea_below_species_threshold	0.0353982	2.57215e-05	9.10496e-07
Plastic-MBR-4	PEG	Caenispirillum_below_species_threshold	0.00884956	0.00010255	9.07521e-07
Plastic-MBR-4	PEG	Nibrella_below_species_threshold	0.0353982	2.56166e-05	9.06783e-07
Plastic-MBR-4	PEG	Desulfonatronovibrio_below_species_threshold	0.0530973	1.68398e-05	8.94148e-07
Plastic-MBR-4	PEG	Georhizobium_below_species_threshold	0.079646	1.12127e-05	8.93047e-07
Plastic-MBR-4	PEG	Marinigracilibium_below_species_threshold	0.0442478	1.99894e-05	8.84485e-07
Plastic-MBR-4	PEG	Acinetobacter_baumannii	0.00884956	9.94706e-05	8.80271e-07
Plastic-MBR-4	PEG	Polynucleobacter_tropicus	0.00884956	9.89084e-05	8.75295e-07
Plastic-MBR-4	PEG	Pseudomonas_protegens	0.0353982	2.46537e-05	8.72698e-07
Plastic-MBR-4	PEG	Pseudopontixanthobacter_below_species_threshold	0.0530973	1.64335e-05	8.72573e-07
Plastic-MBR-4	PEG	Cronobacter_below_species_threshold	0.0265487	3.28e-05	8.70795e-07
Plastic-MBR-4	PEG	Pseudomonas_defluvii	0.0265487	3.27646e-05	8.69856e-07
Plastic-MBR-4	PEG	Indibacter_below_species_threshold	0.0707965	1.22309e-05	8.65903e-07
Plastic-MBR-4	PEG	Piscibacillus_below_species_threshold	0.0707965	1.21218e-05	8.58181e-07
Plastic-MBR-4	PEG	Gracilimonas_below_species_threshold	0.00884956	9.62517e-05	8.51785e-07
Plastic-MBR-4	PEG	Pseudochrobactrum_below_species_threshold	0.0176991	4.8049e-05	8.50426e-07
Plastic-MBR-4	PEG	Pseudomonas_sichuanensis	0.0265487	3.19864e-05	8.49197e-07
Plastic-MBR-4	PEG	Novosphingopyxis_below_species_threshold	0.0353982	2.39873e-05	8.49109e-07
Plastic-MBR-4	PEG	Halanaerobium_below_species_threshold	0.00884956	9.58922e-05	8.48604e-07
Plastic-MBR-4	PEG	Pontibrevibacter_below_species_threshold	0.0707965	1.19749e-05	8.47781e-07
Plastic-MBR-4	PEG	Desulfoluna_below_species_threshold	0.0176991	4.78824e-05	8.47477e-07
Plastic-MBR-4	PEG	Acinetobacter_rongchengensis	0.0176991	4.74495e-05	8.39815e-07
Plastic-MBR-4	PEG	Agrobacterium_leguminum	0.0265487	3.15959e-05	8.38828e-07
Plastic-MBR-4	PEG	Halochromatium_below_species_threshold	0.00884956	9.47168e-05	8.38202e-07
Plastic-MBR-4	PEG	Symmachiella_below_species_threshold	0.00884956	9.46571e-05	8.37674e-07
Plastic-MBR-4	PEG	Methylosarcina_below_species_threshold	0.0176991	4.72985e-05	8.37142e-07
Plastic-MBR-4	PEG	Fontisubflavum_below_species_threshold	0.00884956	9.44654e-05	8.35977e-07
Plastic-MBR-4	PEG	Providencia_below_species_threshold	0.00884956	9.35773e-05	8.28117e-07
Plastic-MBR-4	PEG	Paracoccus_endophyticus	0.0176991	4.65521e-05	8.23931e-07
Plastic-MBR-4	PEG	Aliivibrio_below_species_threshold	0.00884956	9.13276e-05	8.08209e-07
Plastic-MBR-4	PEG	Yimella_below_species_threshold	0.0442478	1.82069e-05	8.05614e-07
Plastic-MBR-4	PEG	Notoacmeibacter_below_species_threshold	0.0353982	2.27486e-05	8.0526e-07
Plastic-MBR-4	PEG	Candidatus-Pantoea_below_species_threshold	0.0176991	4.54663e-05	8.04713e-07
Plastic-MBR-4	PEG	Trujillonella_below_species_threshold	0.0176991	4.52005e-05	8.00009e-07
Plastic-MBR-4	PEG	Thalassoglobus_below_species_threshold	0.00884956	9.02105e-05	7.98323e-07
Plastic-MBR-4	PEG	Desulfopila_below_species_threshold	0.0176991	4.50483e-05	7.97315e-07
Plastic-MBR-4	PEG	Psychrobacter_multihit_species	0.00884956	8.98507e-05	7.95139e-07
Plastic-MBR-4	PEG	Cryptosporangium_below_species_threshold	0.00884956	8.94398e-05	7.91503e-07
Plastic-MBR-4	PEG	Reyranella_soli	0.0619469	1.27738e-05	7.91296e-07
Plastic-MBR-4	PEG	Hongsoonwoonella_below_species_threshold	0.0530973	1.48128e-05	7.86522e-07
Plastic-MBR-4	PEG	Beggiatoa_below_species_threshold	0.00884956	8.86296e-05	7.84333e-07
Plastic-MBR-4	PEG	Angustibacter_below_species_threshold	0.00884956	8.79256e-05	7.78102e-07
Plastic-MBR-4	PEG	Silicimonas_below_species_threshold	0.00884956	8.77745e-05	7.76766e-07
Plastic-MBR-4	PEG	Candidatus-Pantoea_communis	0.0176991	4.35303e-05	7.70447e-07
Plastic-MBR-4	PEG	Pseudomonas_asiatica	0.0265487	2.88408e-05	7.65686e-07
Plastic-MBR-4	PEG	Azospirillum_palustre	0.0265487	2.85892e-05	7.59007e-07
Plastic-MBR-4	PEG	Actimicrobium_below_species_threshold	0.0176991	4.28015e-05	7.57548e-07
Plastic-MBR-4	PEG	Paracoccus_acridae	0.0176991	4.27105e-05	7.55937e-07
Plastic-MBR-4	PEG	Catenovulum_below_species_threshold	0.00884956	8.47655e-05	7.50138e-07
Plastic-MBR-4	PEG	Onishia_below_species_threshold	0.0442478	1.69259e-05	7.48934e-07
Plastic-MBR-4	PEG	Labilithrix_below_species_threshold	0.00884956	8.45634e-05	7.48349e-07
Plastic-MBR-4	PEG	Herpetosiphon_below_species_threshold	0.00884956	8.39194e-05	7.4265e-07
Plastic-MBR-4	PEG	Thiolapillus_below_species_threshold	0.00884956	8.36858e-05	7.40583e-07
Plastic-MBR-4	PEG	Hyphobacterium_below_species_threshold	0.00884956	8.36801e-05	7.40532e-07
Plastic-MBR-4	PEG	Janthinobacterium_lividum	0.0176991	4.17759e-05	7.39396e-07
Plastic-MBR-4	PEG	Desulfofustis_below_species_threshold	0.00884956	8.34688e-05	7.38662e-07
Plastic-MBR-4	PEG	Veronia_below_species_threshold	0.0884956	8.32351e-06	7.36594e-07
Plastic-MBR-4	PEG	Citricoccus_below_species_threshold	0.00884956	8.27909e-05	7.32663e-07
Plastic-MBR-4	PEG	Acinetobacter_parvus	0.00884956	8.27674e-05	7.32455e-07
Plastic-MBR-4	PEG	Sediminicoccus_below_species_threshold	0.0265487	2.74277e-05	7.28168e-07
Plastic-MBR-4	PEG	Sphaerotilus_uruguayifluvii	0.0353982	2.0537e-05	7.26972e-07
Plastic-MBR-4	PEG	Mesobaculum_below_species_threshold	0.0176991	4.09919e-05	7.25521e-07
Plastic-MBR-4	PEG	Paralcaligenes_below_species_threshold	0.0619469	1.17101e-05	7.25403e-07
Plastic-MBR-4	PEG	Rubrivivax_albus	0.0176991	4.09814e-05	7.25334e-07
Plastic-MBR-4	PEG	Anaerobacillus_below_species_threshold	0.0265487	2.72597e-05	7.23709e-07
Plastic-MBR-4	PEG	Nitrobacter_below_species_threshold	0.00884956	8.16858e-05	7.22883e-07
[truncated: 9,156 more rows]

## Sheet: S9
Supplementary table 9. Reference genomes of the genera Flavobacterium, Hymenobacter, Mycolicibacterium, Nocardioides, Candidatus Pelagibacter, Pedobacter and Pseudomonas on which genomic analyses were performed.
Assembly Accession	Assembly Name	Organism Name	Organism Taxonomic ID	ANI Check status	Organism Infraspecific Names Breed	Organism Infraspecific Names Strain	Organism Infraspecific Names Cultivar	Organism Infraspecific Names Ecotype	Organism Infraspecific Names Isolate	Organism Infraspecific Names Sex	Annotation Name	Assembly Stats Total Sequence Length	Assembly Stats Total Number of Chromosomes	Assembly Level	Assembly Release Date	WGS project accession	Assembly Stats Contig N50	Assembly Stats Scaffold N50	Assembly Stats Number of Scaffolds	Annotation BUSCO Complete	Annotation BUSCO Single Copy	Annotation BUSCO Duplicated	Annotation BUSCO Fragmented	Annotation BUSCO Missing	Annotation BUSCO Lineage	Assembly Sequencing Tech	Assembly Submitter	Assembly BioProject Accession	Assembly BioSample Accession	Annotation Count Gene Total	Annotation Count Gene Protein-coding
GCF_022179545.1	ASM2217954v1	Mycolicibacterium fortuitum subsp. fortuitum	144549	OK		JCM 6387					GCF_022179545.1-RS_2024_05_11	6406072	1	Complete Genome	2022-01-27		6406072	6406072	1							ONT MinION; Illumina MiniSeq	Mycobacteriology, National Institute of Infectious Diseases	PRJDB12810	SAMD00436749	6182	6045
GCF_019645875.1	ASM1964587v1	Mycolicibacterium senegalense	1796	OK		ATCC 35796					GCF_019645875.1-RS_2024_06_24	6086722	1	Complete Genome	2021-08-17		6086722	6086722	1							Illumina MiSeq; Oxford Nanopore MinION	Research Institute of Tuberculosis	PRJNA747101	SAMN20254268	5816	5702
GCF_010727475.1	ASM1072747v1	Mycolicibacterium mageritense	53462	OK		JCM 12375					GCF_010727475.1-RS_2024_12_09	8006721	1	Complete Genome	2020-02-06		8006721	8006721	1							Oxford Nanopore Technologies MinION; Illumina HiSeq2500	Department of Infection Metagenomics, Osaka University	PRJDB7717	SAMD00153174	7829	7615
GCF_001655245.1	ASM165524v1	Mycolicibacterium vaccae 95051	1354275	OK		95051					GCF_001655245.1-RS_2024_07_07	6235754	1	Complete Genome	2016-06-03		6235754	6235754	1							Sanger dideoxy sequencing; 454; PacBio	Institute of Pathogen Biology, CAMS&PUMC	PRJNA210723	SAMN03702434	5960	5823
GCF_010731695.1	ASM1073169v1	Mycolicibacterium litorale	758802	OK		JCM 17423					GCF_010731695.1-RS_2024_12_09	5579510	1	Complete Genome	2020-02-06		5579510	5579510	1							Oxford Nanopore Technologies MinION; Illumina HiSeq2500	Department of Infection Metagenomics, Osaka University	PRJDB7717	SAMD00153207	5404	5276
GCF_022370755.2	ASM2237075v2	Mycolicibacterium goodii	134601	OK		ATCC 700504					GCF_022370755.2-RS_2024_06_24	6741306	1	Complete Genome	2022-08-24		6741306	6741306	1							PacBio Sequel	Research Institute of Tuberculosis	PRJNA747101	SAMN20254253	6439	6309
GCF_010726085.1	ASM1072608v1	Mycolicibacterium moriokaense	39691	OK		JCM 6375					GCF_010726085.1-RS_2024_12_09	6225779	1	Complete Genome	2020-02-06		6225779	6225779	1							Oxford Nanopore Technologies MinION; Illumina HiSeq2500	Department of Infection Metagenomics, Osaka University	PRJDB7717	SAMD00153165	6127	5947
GCF_900637195.1	50279_F01	Mycolicibacterium aurum	1791	OK		NCTC10437					GCF_900637195.1-RS_2024_12_09	6035584	1	Complete Genome	2018-12-20		6035584	6035584	1								SC	PRJEB6403	SAMEA4364210	5754	5656
GCF_010728925.1	ASM1072892v1	Mycolicibacterium gadium	1794	OK		JCM 12688					GCF_010728925.1-RS_2024_12_11	5964999	1	Complete Genome	2020-02-06		5964999	5964999	1							Oxford Nanopore Technologies MinION; Illumina HiSeq2500	Department of Infection Metagenomics, Osaka University	PRJDB7717	SAMD00153182	5925	5741
GCF_008329645.1	ASM832964v1	Mycolicibacterium grossiae	1552759	OK		DSM 104744					GCF_008329645.1-RS_2024_12_09	5681602	2	Complete Genome	2019-09-08		5637923	5637923	2							PacBio	Tongde Hospital of Zhejiang Province	PRJNA562964	SAMN12660232	5474	5357
GCF_019456675.1	ASM1945667v1	Mycolicibacterium pallens	370524	OK		JCM 16370					GCF_019456675.1-RS_2024_06_24	6093551	3	Complete Genome	2021-08-06		6035548	6035548	3							Illumina MiSeq; Oxford Nanopore MinION	Research Institute of Tuberculosis	PRJNA747101	SAMN20254255	5996	5816
GCF_022374875.2	ASM2237487v3	Mycolicibacterium rufum	318424	OK		JCM 16372					GCF_022374875.2-RS_2024_06_24	6107383	3	Complete Genome	2022-09-02		5750445	5750445	3							PacBio Sequel	Research Institute of Tuberculosis	PRJNA747101	SAMN20254267	5915	5765
GCF_025215495.1	ASM2521549v1	Mycolicibacterium brumae	85968	OK		ATCC 51384					GCF_025215495.1-RS_2024_03_28	3988920	1	Complete Genome	2022-09-15		3988920	3988920	1							PacBio	I2Sysbio-University of Valencia	PRJNA798885	SAMN25131781	3853	3719
GCF_000015305.1	ASM1530v1	Mycolicibacterium vanbaalenii PYR-1	350058	OK		PYR-1					GCF_000015305.1-RS_2024_12_09	6491865	1	Complete Genome	2006-12-27		6491865	6491865	1								DOE Joint Genome Institute	PRJNA15761	SAMN02598347	6233	6063
GCF_010731575.1	ASM1073157v1	Mycolicibacterium monacense	85693	OK		JCM 15658					GCF_010731575.1-RS_2024_12_16	6042466	1	Complete Genome	2020-02-06		6042466	6042466	1							Oxford Nanopore Technologies MinION; Illumina HiSeq2500	Department of Infection Metagenomics, Osaka University	PRJDB7717	SAMD00153199	5859	5709
GCF_016313185.1	ASM1631318v1	Mycolicibacterium baixiangningiae	2761578	OK		LJ126					GCF_016313185.1-RS_2024_12_13	6181092	1	Complete Genome	2020-12-23		6181092	6181092	1							PacBio RSII	National Institute for Communicable Disease Control and Prevention, Chinese Center for Disease Contr	PRJNA682880	SAMN17013278	5950	5780
GCF_010725485.1	ASM1072548v1	Mycolicibacterium parafortuitum	39692	Inconclusive		JCM 6367					GCF_010725485.1-RS_2024_07_07	6044196	1	Complete Genome	2020-02-06		6044196	6044196	1							Oxford Nanopore Technologies MinION; Illumina HiSeq2500	Department of Infection Metagenomics, Osaka University	PRJDB7717	SAMD00153162	5739	5603
GCF_019645835.1	ASM1964583v1	Mycolicibacterium holsaticum DSM 44478 = JCM 12374	1226752	OK		JCM 12374					GCF_019645835.1-RS_2024_06_24	5623714	1	Complete Genome	2021-08-17		5623714	5623714	1							Illumina MiSeq; Oxford Nanopore	Research Institute of Tuberculosis	PRJNA747101	SAMN20254262	5376	5254
GCF_900187065.1	50465_H02	Mycolicibacterium thermoresistibile	1797	OK		NCTC10409					GCF_900187065.1-RS_2024_07_07	4950685	1	Complete Genome	2017-08-15		4950685	4950685	1								SC	PRJEB6403	SAMEA4412656	4725	4561
GCF_010731295.1	ASM1073129v1	Mycolicibacterium boenickei	146017	OK		JCM 15653					GCF_010731295.1-RS_2024_12_09	6585921	2	Complete Genome	2020-02-06		6563937	6563937	2							Oxford Nanopore Technologies MinION; Illumina HiSeq2500	Department of Infection Metagenomics, Osaka University	PRJDB7717	SAMD00153197	6355	6249
GCF_010731895.1	ASM1073189v1	Mycolicibacterium helvum	1534349	OK		JCM 30396					GCF_010731895.1-RS_2024_12_16	6400811	1	Complete Genome	2020-02-06		6400811	6400811	1							Oxford Nanopore Technologies MinION; Illumina HiSeq2500	Department of Infection Metagenomics, Osaka University	PRJDB7717	SAMD00153218	6088	5944
GCF_010725885.1	ASM1072588v1	Mycolicibacterium tokaiense	39695	OK		JCM 6373					GCF_010725885.1-RS_2024_07_07	6328149	1	Complete Genome	2020-02-06		6328149	6328149	1							Oxford Nanopore Technologies MinION; Illumina HiSeq2500	Department of Infection Metagenomics, Osaka University	PRJDB7717	SAMD00153164	6124	6005
GCF_010730955.1	ASM1073095v1	Mycolicibacterium aubagnense	319707	OK		JCM 15296					GCF_010730955.1-RS_2024_12_09	6321928	2	Complete Genome	2020-02-06		6055481	6055481	2							Oxford Nanopore Technologies MinION; Illumina HiSeq2500	Department of Infection Metagenomics, Osaka University	PRJDB7717	SAMD00153195	6186	5936
GCF_010731815.2	ASM1073181v2	Mycolicibacterium arabiense	1286181	OK		JCM 18538					GCF_010731815.2-RS_2024_12_09	6451210	2	Complete Genome	2020-02-06		6017160	6017160	2							Oxford Nanopore Technologies MinION; Illumina HiSeq2500	Department of Infection Metagenomics, Osaka University	PRJDB7717	SAMD00153213	6158	6009
GCF_019456655.1	ASM1945665v1	Mycolicibacterium diernhoferi	1801	OK		ATCC 19340					GCF_019456655.1-RS_2024_06_24	5998503	1	Complete Genome	2021-08-06		5998503	5998503	1							Illumina MiSeq; Oxford Nanopore MinION	Research Institute of Tuberculosis	PRJNA747101	SAMN20254259	5753	5624
GCF_022370635.2	ASM2237063v3	Mycolicibacterium crocinum	388459	OK		JCM 16369					GCF_022370635.2-RS_2024_06_24	6183573	3	Complete Genome	2022-09-02		5965857	5965857	3							PacBio Sequel	Research Institute of Tuberculosis	PRJNA747101	SAMN20254251	6073	5912
GCF_015710575.1	ASM1571057v2	Mycolicibacterium mengxianglii	2736649	OK		Z-34					GCF_015710575.1-RS_2024_12_13	5962395	1	Complete Genome	2020-12-18		5962395	5962395	1							PacBio RSII	National Institute for Communicable Disease Control and Prevention, Chinese Center for Disease Contr	PRJNA679923	SAMN16862530	5726	5545
GCF_010726245.1	ASM1072624v1	Mycolicibacterium aichiense	1799	OK		JCM 6376					GCF_010726245.1-RS_2024_03_13	5925482	1	Complete Genome	2020-02-06		5925482	5925482	1							Oxford Nanopore Technologies MinION; Illumina HiSeq2500	Department of Infection Metagenomics, Osaka University	PRJDB7717	SAMD00153166	5727	5621
GCF_010729895.1	ASM1072989v1	Mycolicibacterium confluentis	28047	OK		JCM 13671					GCF_010729895.1-RS_2024_12_16	5876557	1	Complete Genome	2020-02-06		5876557	5876557	1							Oxford Nanopore Technologies MinION; Illumina HiSeq2500	Department of Infection Metagenomics, Osaka University	PRJDB7717	SAMD00153189	5564	5442
GCF_010731115.1	ASM1073111v1	Mycolicibacterium phocaicum	319706	OK		JCM 15301					GCF_010731115.1-RS_2024_12_09	5853197	1	Complete Genome	2020-02-06		5853197	5853197	1							Oxford Nanopore Technologies MinION; Illumina HiSeq2500	Department of Infection Metagenomics, Osaka University	PRJDB7717	SAMD00153196	5689	5481
GCF_010729305.1	ASM1072930v1	Mycolicibacterium psychrotolerans	216929	OK		JCM 13323					GCF_010729305.1-RS_2024_12_09	5732362	1	Complete Genome	2020-02-06		5732362	5732362	1							Oxford Nanopore Technologies MinION; Illumina HiSeq2500	Department of Infection Metagenomics, Osaka University	PRJDB7717	SAMD00153184	5571	5392
GCF_010728325.1	ASM1072832v1	Mycolicibacterium poriferae	39694	OK		JCM 12603					GCF_010728325.1-RS_2024_12_09	5929171	2	Complete Genome	2020-02-06		5712830	5712830	2							Oxford Nanopore Technologies MinION; Illumina HiSeq2500	Department of Infection Metagenomics, Osaka University	PRJDB7717	SAMD00153179	5657	5450
GCF_010727325.1	ASM1072732v1	Mycolicibacterium alvei	67081	OK		JCM 12272					GCF_010727325.1-RS_2024_12_09	6016846	2	Complete Genome	2020-02-06		5712683	5712683	2							Oxford Nanopore Technologies MinION; Illumina HiSeq2500	Department of Infection Metagenomics, Osaka University	PRJDB7717	SAMD00153173	5861	5656
GCF_010729665.1	ASM1072966v1	Mycolicibacterium madagascariense	212765	OK		JCM 13574					GCF_010729665.1-RS_2024_12_09	5940375	2	Complete Genome	2020-02-06		5712088	5712088	2							Oxford Nanopore Technologies MinION; Illumina HiSeq2500	Department of Infection Metagenomics, Osaka University	PRJDB7717	SAMD00153188	5668	5511
GCF_010731855.1	ASM1073185v1	Mycolicibacterium anyangense	1431246	OK		JCM 30275					GCF_010731855.1-RS_2024_12_09	5696751	1	Complete Genome	2020-02-06		5696751	5696751	1							Oxford Nanopore Technologies MinION; Illumina HiSeq2500	Department of Infection Metagenomics, Osaka University	PRJDB7717	SAMD00153216	5431	5317
GCF_010726645.1	ASM1072664v1	Mycolicibacterium duvalii	39688	OK		JCM 6396					GCF_010726645.1-RS_2024_07_07	5657388	1	Complete Genome	2020-02-06		5657388	5657388	1							Oxford Nanopore Technologies MinION; Illumina HiSeq2500	Department of Infection Metagenomics, Osaka University	PRJDB7717	SAMD00153169	5442	5293
GCF_010725725.1	ASM1072572v1	Mycolicibacterium pulveris	36813	OK		JCM 6370					GCF_010725725.1-RS_2024_12_09	5484749	1	Complete Genome	2020-02-06		5484749	5484749	1							Oxford Nanopore Technologies MinION; Illumina HiSeq2500	Department of Infection Metagenomics, Osaka University	PRJDB7717	SAMD00153163	5380	5256
GCF_900637205.1	50279_G01	Mycolicibacterium chitae	1792	OK		NCTC10485					GCF_900637205.1-RS_2024_07_07	5461769	1	Complete Genome	2018-12-20		5461769	5461769	1								SC	PRJEB6403	SAMEA4364211	5241	5113
GCF_010731795.1	ASM1073179v1	Mycolicibacterium celeriflavum	1249101	OK		JCM 18439					GCF_010731795.1-RS_2024_12_09	5024249	1	Complete Genome	2020-02-06		5024249	5024249	1							Oxford Nanopore Technologies MinION; Illumina HiSeq2500	Department of Infection Metagenomics, Osaka University	PRJDB7717	SAMD00153212	4879	4711
GCF_010731875.1	ASM1073187v1	Mycolicibacterium sarraceniae	1534348	OK		JCM 30395					GCF_010731875.1-RS_2024_12_16	4828255	1	Complete Genome	2020-02-06		4828255	4828255	1							Oxford Nanopore Technologies MinION; Illumina HiSeq2500	Department of Infection Metagenomics, Osaka University	PRJDB7717	SAMD00153217	4858	4393
GCF_010731615.1	ASM1073161v1	Mycolicibacterium insubricum	444597	OK		JCM 16366					GCF_010731615.1-RS_2024_12_09	4577045	1	Complete Genome	2020-02-06		4577045	4577045	1							Oxford Nanopore Technologies MinION; Illumina HiSeq2500	Department of Infection Metagenomics, Osaka University	PRJDB7717	SAMD00153202	4331	4195
GCF_010726955.1	ASM1072695v1	Mycolicibacterium fallax	1793	OK		JCM 6405					GCF_010726955.1-RS_2024_12_09	4156821	1	Complete Genome	2020-02-06		4156821	4156821	1							Oxford Nanopore Technologies MinION; Illumina HiSeq2500	Department of Infection Metagenomics, Osaka University	PRJDB7717	SAMD00153171	4021	3869
GCF_010728155.1	ASM1072815v1	Mycolicibacterium doricum	126673	OK		JCM 12405					GCF_010728155.1-RS_2024_11_18	4029398	1	Complete Genome	2020-02-06		4029398	4029398	1							Oxford Nanopore Technologies MinION; Illumina HiSeq2500	Department of Infection Metagenomics, Osaka University	PRJDB7717	SAMD00153178	4002	3759
GCF_022370415.1	ASM2237041v1	Mycolicibacterium smegmatis	1772	OK		Jucho					GCF_022370415.1-RS_2024_03_29	6895172	1	Complete Genome	2022-02-23		6895172	6895172	1							PacBio	Wadsworth Center	PRJNA748882	SAMN20346876	6616	6451
GCF_000317305.3	ASM31730v3	Mycolicibacterium neoaurum VKM Ac-1815D	700508	OK		VKM Ac-1815D					GCF_000317305.3-RS_2024_12_09	5421267	1	Complete Genome	2014-08-26		5421267	5421267	1							Illumina GAIIx; Illumina HiSeq	Laboratory of microbiological transformation of organic compounds, G.K.Skryabin Institute of Biochemistry and Physiology of Microorganisms, Russian Academy of Sciences	PRJNA177066	SAMN02641502	5156	5070
GCF_005670685.2	ASM567068v2	Mycolicibacterium mucogenicum DSM 44124	1226753	Inconclusive		DSM 44124					GCF_005670685.2-RS_2024_03_28	6099273	1	Complete Genome	2020-11-23		6099273	6099273	1							PacBio	Uppsala University	PRJNA429429	SAMN08339096	5957	5817
GCF_900603025.1	MHAS	Mycolicibacterium hassiacum DSM 44199	1122247	OK					Mhassiacum		GCF_900603025.1-RS_2024_12_16	5269097	1	Complete Genome	2018-11-13		5269097	5269097	1								CBMSO	PRJEB25261	SAMEA4888736	4987	4811
GCF_000184435.1	ASM18443v1	Mycolicibacterium gilvum Spyr1	278137	OK		Spyr1					GCF_000184435.1-RS_2024_04_26	5783292	3	Complete Genome	2010-12-21		5547747	5547747	3							Sanger	US DOE Joint Genome Institute	PRJNA28521	SAMN00713568	5553	5334
GCF_019739075.1	ASM1973907v1	Mycolicibacterium farcinogenes	1802	OK		BKK/CU-MFGFA-001					GCF_019739075.1-RS_2024_07_07	6607534	4	Complete Genome	2021-08-24		6344228	6344228	4							Oxford Nanopore MiniION	Chulalongkorn University	PRJNA749947	SAMN20463126	6350	6220
GCF_010731735.1	ASM1073173v1	Mycolicibacterium sediminis	1286180	OK		JCM 17899					GCF_010731735.1-RS_2024_05_05	6250641	1	Complete Genome	2020-02-06		6250641	6250641	1							Oxford Nanopore Technologies MinION; Illumina HiSeq2500	Department of Infection Metagenomics, Osaka University	PRJDB7717	SAMD00153209	6017	5894
GCF_900108565.1	IMG-taxon 2636415969 annotated assembly	Mycolicibacterium rutilum	370526	OK		DSM 45405					GCF_900108565.1-RS_2024_12_09	5987931	1	Chromosome	2016-10-27		5987831	5987931	1								DOE - JOINT GENOME INSTITUTE	PRJEB15815	SAMN04489835	5886	5744
GCF_003855255.1	ASM385525v1	Mycolicibacterium nivoides	2487344	OK		DL90					GCF_003855255.1-RS_2024_03_31	6905961	1	Chromosome	2018-12-02		398895	6905961	1							Illumina MiSeq	University of Minnesota	PRJNA504477	SAMN10393184	6720	6564
GCF_012223425.1	ASM1222342v1	Mycolicibacterium frederiksbergense	117567	Inconclusive		LB 501T					GCF_012223425.1-RS_2024_07_15	6713618	4	Chromosome	2020-04-09		2878624	6086872	4							PacBio RSII; Illumina NextSeq	Catholic University of Louvain	PRJNA521839	SAMN10915336	6552	6299
GCF_016919645.1	ASM1691964v1	Mycolicibacterium austroafricanum	39687	OK		MYC221					GCF_016919645.1-RS_2024_12_11	6287627	1	Chromosome	2021-02-23		139998	6287627	1							Illumina	UNIFESP	PRJNA695216	SAMN17841208	6046	5890
GCF_016919345.1	ASM1691934v1	Mycolicibacterium septicum	98668	OK		PDNC012					GCF_016919345.1-RS_2024_12_11	6515693	1	Chromosome	2021-02-23		6515593	6515693	1							PacBio Sequel	University of Minnesota	PRJNA610894	SAMN17844879	6328	6223
GCF_014295435.1	ASM1429543v1	Mycolicibacterium fluoranthenivorans	258505	OK		2A					GCF_014295435.1-RS_2024_12_11	7117477	3	Chromosome	2020-08-25		6836982	6837082	3							PacBio Sequel	North Carolina State University	PRJNA644947	SAMN15486235	6881	6751
GCF_002101705.1	ASM210170v1	Mycolicibacterium iranicum	912594	OK		DSM 45541					GCF_002101705.1-RS_2024_03_19	6335651		Contig	2017-04-20	LQPC01	240675									Illumina HiSeq	University of Trento	PRJNA299467	SAMN04216933	6132	5985
GCF_002101965.1	ASM210196v1	Mycolicibacterium wolinskyi	59750	OK		ATCC 700010					GCF_002101965.1-RS_2024_03_19	7516859		Contig	2017-04-20	LQQA01	481307									Illumina HiSeq	University of Trento	PRJNA299467	SAMN04216957	7364	7222
GCF_002102065.1	ASM210206v1	Mycolicibacterium conceptionense	451644	OK		CCUG 50187					GCF_002102065.1-RS_2024_03_19	6468817		Contig	2017-04-20	LQOP01	320022									Illumina HiSeq	University of Trento	PRJNA299467	SAMN04216919	6256	6122
GCF_001552315.1	ASM155231v1	Mycolicibacterium chlorophenolicum JCM 7439 = NBRC 15527	1303685	OK		NBRC 15527					GCF_001552315.1-RS_2024_12_16	7330216		Contig	2016-02-03	BCQY01	265869									454 GS-FLX Titanium; Illumina HiSeq 1000	National Institute of Technology and Evaluation	PRJDB464	SAMD00046518	7171	6957
GCF_025331195.1	ASM2533119v1	Mycolicibacterium llatzerense	280871	OK		MG13					GCF_025331195.1-RS_2024_12_09	6577636		Scaffold	2022-09-20	LXOV01	362390	1047412	19							Illumina HiSeq; PacBio	University of Balearic Islands	PRJNA320676	SAMN04954894	6445	6272
GCF_002102345.1	ASM210234v1	Mycolicibacterium peregrinum	43304	OK		DSM 43271					GCF_002102345.1-RS_2024_07_07	7050152		Contig	2017-04-20	LQPP01	201665										University of Trento	PRJNA299467	SAMN04216946	6812	6675
GCF_002250655.1	ASM225065v1	Mycolicibacterium sphagni	1786	OK		ATCC 33027					GCF_002250655.1-RS_2024_03_19	6066978		Contig	2017-08-14	NOZR01	167586									Illumina	San Raffaele Scientific Institute	PRJNA395055	SAMN07372526	5888	5718
GCF_000559085.1	ASM55908v2	Mycolicibacterium aromaticivorans JS19b1 = JCM 16368	1440774	OK		JS19b1					GCF_000559085.1-RS_2024_03_21	6297623		Contig	2014-05-19	JALN02	5494915									PacBio	Kyungpook National University	PRJNA232438	SAMN02585141	6118	5940
GCF_900453455.1	52223_C01	Mycolicibacterium chubuense	1800	OK		NCTC10819					GCF_900453455.1-RS_2024_03_19	6021188		Contig	2018-06-30	UATB01	3573766										SC	PRJEB6403	SAMEA4535747	5794	5663
GCF_025822705.1	ASM2582270v1	Mycolicibacterium flavescens	1776	OK		DSM 43991					GCF_025822705.1-RS_2024_08_29	5973602		Scaffold	2022-10-24	JACKUL01	222398	232585	47							Illumina	Uppsala University	PRJNA646947	SAMN15568943	5889	5721
GCF_025822245.1	ASM2582224v1	Mycolicibacterium hodleri	49897	OK		DSM 44183					GCF_025822245.1-RS_2024_08_29	6529154		Scaffold	2022-10-24	JACKTL01	185841	185841	81							Illumina	Uppsala University	PRJNA646947	SAMN15568969	6438	6249
GCF_002086695.1	ASM208669v1	Mycolicibacterium rhodesiae	36814	OK		DSM 44223					GCF_002086695.1-RS_2024_07_07	6009003		Contig	2017-04-11	MVIH01	325316									Illumina	San Raffaele Scientific Institute	PRJNA354248	SAMN06064257	5840	5726
GCF_002086795.1	ASM208679v1	Mycolicibacterium tusciae	75922	OK		DSM 44338					GCF_002086795.1-RS_2024_03_19	6162880		Contig	2017-04-11	MVIM01	357339									Illumina	San Raffaele Scientific Institute	PRJNA354248	SAMN06064262	6061	5896
GCF_010722995.1	ASM1072299v1	Mycolicibacterium murale	182220	OK		JCM 13392					GCF_010722995.1-RS_2024_12_09	6838280		Contig	2020-02-06	BLKT01	6743693									Oxford Nanopore Technologies MinION; Illumina HiSeq2500	Department of Infection Metagenomics, Osaka University	PRJDB7717	SAMD00153185	6642	6430
[truncated: 1,145 more rows]

## Sheet: S10
Supplementary table 10. Functional analysis on the reference genomes of the bacterial genera Mycolicibacterium, Hymenobacter, Nonomuraea, Streptacidophilus, Polynucleobacter, Limnohabitans, Flavobacterium and Nocardioides
[truncated: 19 more rows]

[truncated: 3 more sheets: S11, S12, S13]
